# Supplementary material for: A Low‐Temperature Synthetic Route Toward a High‐Entropy 2D Hexernary Transition Metal Dichalcogenide for Hydrogen Evolution Electrocatalysis
Source: Adv Sci (Weinh). 2023 Mar 23;10(14):2204488. doi: 10.1002/advs.202204488 (PMC10190663; doi:10.1002/advs.202204488)
Supplement: Supplementary file 2 — Supporting Information [file ADVS-10-2204488-s003.cif]

data_m_mb-mndtc3_c2_col1__twin1_hklf4
_audit_creation_date               2022-12-20
_audit_creation_method
;
Olex2 1.5
(compiled 2022.04.07 svn.rca3783a0 for OlexSys, GUI svn.r6498)
;
_shelx_SHELXL_version_number       '2019/2'
_audit_contact_author_address      ?
_audit_contact_author_email        ?
_audit_contact_author_name         ''
_audit_contact_author_phone        ?
_publ_contact_author_id_orcid      ?
_publ_section_references
;
Dolomanov, O.V., Bourhis, L.J., Gildea, R.J, Howard, J.A.K. & Puschmann, H.
 (2009), J. Appl. Cryst. 42, 339-341.

Sheldrick, G.M. (2015). Acta Cryst. A71, 3-8.

Sheldrick, G.M. (2015). Acta Cryst. C71, 3-8.
;
_chemical_name_common              ?
_chemical_name_systematic          ?
_chemical_formula_moiety           'C20 H40 Mn2 N4 O2 S8, 2(C H2 Cl2)'
_chemical_formula_sum              'C22 H44 Cl4 Mn2 N4 O2 S8'
_chemical_formula_weight           904.77
_chemical_melting_point            ?
loop_
  _atom_type_symbol
  _atom_type_description
  _atom_type_scat_dispersion_real
  _atom_type_scat_dispersion_imag
  _atom_type_scat_source
 'C' 'C' 0.0019 0.0015 'International Tables Vol C Tables 4.2.6.8 and 6.1.1.4'
 'H' 'H' 0.0000 0.0000 'International Tables Vol C Tables 4.2.6.8 and 6.1.1.4'
 'Cl' 'Cl' 0.1253 0.1495 'International Tables Vol C Tables 4.2.6.8 and 6.1.1.4'
 'Mn' 'Mn' 0.2891 0.6903 'International Tables Vol C Tables 4.2.6.8 and 6.1.1.4'
 'N' 'N' 0.0037 0.0031 'International Tables Vol C Tables 4.2.6.8 and 6.1.1.4'
 'O' 'O' 0.0071 0.0057 'International Tables Vol C Tables 4.2.6.8 and 6.1.1.4'
 'S' 'S' 0.1048 0.1164 'International Tables Vol C Tables 4.2.6.8 and 6.1.1.4'

_shelx_space_group_comment
;
The symmetry employed for this shelxl refinement is uniquely defined
by the following loop, which should always be used as a source of
symmetry information in preference to the above space-group names.
They are only intended as comments.
;
_space_group_crystal_system        'monoclinic'
_space_group_IT_number             15
_space_group_name_H-M_alt          'C 1 2/c 1'
_space_group_name_Hall             '-C 2yc'
loop_
  _space_group_symop_operation_xyz
 'x, y, z'
 '-x, y, -z+1/2'
 'x+1/2, y+1/2, z'
 '-x+1/2, y+1/2, -z+1/2'
 '-x, -y, -z'
 'x, -y, z-1/2'
 '-x+1/2, -y+1/2, -z'
 'x+1/2, -y+1/2, z-1/2'

_cell_length_a                     21.1153(4)
_cell_length_b                     15.1249(3)
_cell_length_c                     12.7498(2)
_cell_angle_alpha                  90
_cell_angle_beta                   101.9419(19)
_cell_angle_gamma                  90
_cell_volume                       3983.72(13)
_cell_formula_units_Z              4
_cell_measurement_reflns_used      16565
_cell_measurement_temperature      293(2)
_cell_measurement_theta_max        27.7660
_cell_measurement_theta_min        3.1310
_shelx_estimated_absorpt_T_max     ?
_shelx_estimated_absorpt_T_min     ?
_exptl_absorpt_coefficient_mu      1.243
_exptl_absorpt_correction_T_max    1.00000
_exptl_absorpt_correction_T_min    0.46925
_exptl_absorpt_correction_type     multi-scan
_exptl_absorpt_process_details
;
CrysAlisPro 1.171.42.74a (Rigaku Oxford Diffraction, 2022)
Empirical absorption correction using spherical harmonics,
implemented in SCALE3 ABSPACK scaling algorithm.
;
_exptl_absorpt_special_details     ?
_exptl_crystal_colour              'clear brown'
_exptl_crystal_colour_lustre       clear
_exptl_crystal_colour_primary      brown
_exptl_crystal_density_diffrn      1.509
_exptl_crystal_density_meas        ?
_exptl_crystal_density_method      ?
_exptl_crystal_description         block
_exptl_crystal_F_000               1864
_exptl_crystal_size_max            0.251
_exptl_crystal_size_mid            0.241
_exptl_crystal_size_min            0.125
_exptl_transmission_factor_max     ?
_exptl_transmission_factor_min     ?
_diffrn_reflns_av_R_equivalents    0.0840
_diffrn_reflns_av_unetI/netI       0.0555
_diffrn_reflns_Laue_measured_fraction_full  0.955
_diffrn_reflns_Laue_measured_fraction_max  0.968
_diffrn_reflns_limit_h_max         28
_diffrn_reflns_limit_h_min         -28
_diffrn_reflns_limit_k_max         20
_diffrn_reflns_limit_k_min         -20
_diffrn_reflns_limit_l_max         17
_diffrn_reflns_limit_l_min         -17
_diffrn_reflns_number              11533
_diffrn_reflns_point_group_measured_fraction_full  0.955
_diffrn_reflns_point_group_measured_fraction_max  0.968
_diffrn_reflns_theta_full          24.415
_diffrn_reflns_theta_max           27.735
_diffrn_reflns_theta_min           3.151
_diffrn_ambient_temperature        293(2)
_diffrn_detector                   'Hybrid Pixel Array Detector'
_diffrn_detector_area_resol_mean   5.8140
_diffrn_measured_fraction_theta_full  0.955
_diffrn_measured_fraction_theta_max  0.968
_diffrn_measurement_details
;
List of Runs (angles in degrees, time in seconds):

  # Type    Start    End  Width  t~exp~   \w     \q     \k     \f   Frames
--------------------------------------------------------------------------
  1  \f      0.00 179.00   1.00    0.20   0.00   0.00   0.00    --   179
  2  \w   -145.00  24.00   1.00    0.20    --   30.00   0.00   0.00  169
  3  \w   -145.00  24.00   1.00    0.20    --   30.00   0.00 120.00  169
  4  \w   -145.00  24.00   1.00    0.20    --   30.00   0.00 240.00  169
;
_diffrn_measurement_device         'abstract diffractometer'
_diffrn_measurement_device_type   
 'dectris-CrysAlisPro-abstract goniometer imported dectris images'
_diffrn_measurement_method         '\w and \f scans'
_diffrn_orient_matrix_type        
 'CrysAlisPro convention (1999,Acta A55,543-557)'
_diffrn_orient_matrix_UB_11        0.0304099000
_diffrn_orient_matrix_UB_12        -0.0037080000
_diffrn_orient_matrix_UB_13        0.0321591000
_diffrn_orient_matrix_UB_21        0.0097379000
_diffrn_orient_matrix_UB_22        0.0372601000
_diffrn_orient_matrix_UB_23        -0.0234441000
_diffrn_orient_matrix_UB_31        -0.0096135000
_diffrn_orient_matrix_UB_32        0.0259343000
_diffrn_orient_matrix_UB_33        0.0382990000
_diffrn_radiation_monochromator    synchrotron
_diffrn_radiation_probe            x-ray
_diffrn_radiation_type             synchrotron
_diffrn_radiation_wavelength       0.6889
_diffrn_source                     synchrotron
_reflns_Friedel_coverage           0.000
_reflns_Friedel_fraction_full      .
_reflns_Friedel_fraction_max       .
_reflns_number_gt                  8917
_reflns_number_total               11533
_reflns_special_details
;
 _reflns_Friedel_fraction is defined as the number of unique
 Friedel pairs measured divided by the number that would be
 possible theoretically, ignoring centric projections and
 systematic absences. Completness statistics refer to single and
 composite reflections containing twin component 1 only.
;
_reflns_threshold_expression       'I > 2\s(I)'
_computing_cell_refinement         'CrysAlisPro 1.171.42.74a (Rigaku OD, 2022)'
_computing_data_collection         'CrysAlisPro 1.171.42.74a (Rigaku OD, 2022)'
_computing_data_reduction          'CrysAlisPro 1.171.42.74a (Rigaku OD, 2022)'
_computing_molecular_graphics      'Olex2 1.5 (Dolomanov et al., 2009)'
_computing_publication_material    'Olex2 1.5 (Dolomanov et al., 2009)'
_computing_structure_refinement    'SHELXL 2019/2 (Sheldrick, 2015)'
_computing_structure_solution      'SHELXT  (Sheldrick, 2015)'
_refine_diff_density_max           0.477
_refine_diff_density_min           -0.754
_refine_diff_density_rms           0.105
_refine_ls_extinction_coef         .
_refine_ls_extinction_method       none
_refine_ls_goodness_of_fit_ref     1.005
_refine_ls_hydrogen_treatment      constr
_refine_ls_matrix_type             full
_refine_ls_number_parameters       205
_refine_ls_number_reflns           11533
_refine_ls_number_restraints       1
_refine_ls_R_factor_all            0.0604
_refine_ls_R_factor_gt             0.0541
_refine_ls_restrained_S_all        1.005
_refine_ls_shift/su_max            0.001
_refine_ls_shift/su_mean           0.000
_refine_ls_structure_factor_coef   Fsqd
_refine_ls_weighting_details      
 'w=1/[\s^2^(Fo^2^)+(0.1153P)^2^] where P=(Fo^2^+2Fc^2^)/3'
_refine_ls_weighting_scheme        calc
_refine_ls_wR_factor_gt            0.1536
_refine_ls_wR_factor_ref           0.1553
_refine_special_details
;
 Refined as a 2-component twin.
;
_olex2_refinement_description
;
1. Twinned data refinement
 Scales: 0.78078
 0.21922
2. Restrained distances
 Cl2-C11 \\sim Cl2A-C11
 with sigma of 0.02
3. Others
 Sof(H11C)=Sof(H11D)=Sof(Cl2A)=1-FVAR(1)
 Sof(Cl2)=Sof(H11A)=Sof(H11B)=FVAR(1)
4.a Secondary CH2 refined with riding coordinates:
 C4(H4A,H4B), C2(H2A,H2B), C9(H9A,H9B), C7(H7A,H7B), C11(H11A,H11B), C11(H11C,
 H11D)
4.b Idealised Me refined as rotating group:
 C8(H8A,H8B,H8C), C10(H10A,H10B,H10C), C5(H5A,H5B,H5C), C3(H3A,H3B,H3C)
;
_atom_sites_solution_hydrogens     geom
_atom_sites_solution_primary       dual
_atom_sites_solution_secondary     ?
loop_
  _atom_site_label
  _atom_site_type_symbol
  _atom_site_fract_x
  _atom_site_fract_y
  _atom_site_fract_z
  _atom_site_U_iso_or_equiv
  _atom_site_adp_type
  _atom_site_occupancy
  _atom_site_site_symmetry_order
  _atom_site_calc_flag
  _atom_site_refinement_flags_posn
  _atom_site_refinement_flags_adp
  _atom_site_refinement_flags_occupancy
  _atom_site_disorder_assembly
  _atom_site_disorder_group
 Mn1 Mn 0.29063(2) 0.71122(2) 0.58209(3) 0.02084(14) Uani 1 1 d . . . . .
 S4 S 0.30100(3) 0.70984(4) 0.77366(5) 0.02529(17) Uani 1 1 d . . . . .
 S2 S 0.38185(3) 0.61389(4) 0.59335(5) 0.02474(17) Uani 1 1 d . . . . .
 S1 S 0.38192(3) 0.80239(4) 0.59318(5) 0.02565(17) Uani 1 1 d . . . . .
 S3 S 0.22511(3) 0.59579(4) 0.61944(5) 0.02646(17) Uani 1 1 d . . . . .
 Cl1 Cl 0.12993(5) 0.93510(5) 0.74179(7) 0.0513(2) Uani 1 1 d . . . . .
 Cl2 Cl 0.1096(5) 0.7495(3) 0.7797(6) 0.0485(13) Uani 0.55(3) 1 d D . P A 1
 O1 O 0.23465(9) 0.80384(11) 0.56173(14) 0.0226(4) Uani 1 1 d . . . . .
 N1 N 0.49075(11) 0.70913(14) 0.60346(18) 0.0262(5) Uani 1 1 d . . . . .
 N2 N 0.23962(11) 0.56646(15) 0.82963(17) 0.0292(5) Uani 1 1 d . . . . .
 C1 C 0.42754(13) 0.70790(15) 0.5978(2) 0.0241(5) Uani 1 1 d . . . . .
 C6 C 0.25346(12) 0.61690(16) 0.7531(2) 0.0252(5) Uani 1 1 d . . . . .
 C4 C 0.52804(13) 0.62659(18) 0.6076(2) 0.0304(6) Uani 1 1 d . . . . .
 H4A H 0.503255 0.578681 0.629884 0.036 Uiso 1 1 calc R U . . .
 H4B H 0.567891 0.632505 0.660925 0.036 Uiso 1 1 calc R U . . .
 C2 C 0.52549(14) 0.79372(17) 0.6064(3) 0.0333(6) Uani 1 1 d . . . . .
 H2A H 0.570771 0.783959 0.638404 0.040 Uiso 1 1 calc R U . . .
 H2B H 0.508287 0.834469 0.652273 0.040 Uiso 1 1 calc R U . . .
 C9 C 0.19838(14) 0.48770(19) 0.8027(2) 0.0361(6) Uani 1 1 d . . . . .
 H9A H 0.206530 0.447265 0.863029 0.043 Uiso 1 1 calc R U . . .
 H9B H 0.210137 0.457861 0.742122 0.043 Uiso 1 1 calc R U . . .
 C7 C 0.26695(15) 0.5848(2) 0.9435(2) 0.0380(7) Uani 1 1 d . . . . .
 H7A H 0.304047 0.623609 0.948554 0.046 Uiso 1 1 calc R U . . .
 H7B H 0.281991 0.529863 0.979332 0.046 Uiso 1 1 calc R U . . .
 C8 C 0.21865(19) 0.6274(2) 1.0005(2) 0.0471(8) Uani 1 1 d . . . . .
 H8A H 0.202626 0.681039 0.964228 0.071 Uiso 1 1 calc R U . . .
 H8B H 0.239422 0.640673 1.073123 0.071 Uiso 1 1 calc R U . . .
 H8C H 0.183259 0.587534 1.000365 0.071 Uiso 1 1 calc R U . . .
 C10 C 0.12646(15) 0.5097(2) 0.7751(3) 0.0429(7) Uani 1 1 d . . . . .
 H10A H 0.118266 0.551393 0.717158 0.064 Uiso 1 1 calc R U . . .
 H10B H 0.113695 0.534818 0.836740 0.064 Uiso 1 1 calc R U . . .
 H10C H 0.102098 0.456693 0.754180 0.064 Uiso 1 1 calc R U . . .
 C11 C 0.13185(17) 0.8260(2) 0.6945(2) 0.0414(7) Uani 1 1 d D . . . .
 H11A H 0.102892 0.821347 0.624901 0.050 Uiso 0.55(3) 1 calc R U P A 1
 H11B H 0.175283 0.812663 0.685115 0.050 Uiso 0.55(3) 1 calc R U P A 1
 H11C H 0.117206 0.825238 0.617157 0.050 Uiso 0.45(3) 1 calc R U P A 2
 H11D H 0.175961 0.804043 0.711284 0.050 Uiso 0.45(3) 1 calc R U P A 2
 C5 C 0.54424(17) 0.6035(2) 0.5007(3) 0.0433(7) Uani 1 1 d . . . . .
 H5A H 0.504991 0.598637 0.447333 0.065 Uiso 1 1 calc R U . . .
 H5B H 0.567013 0.548222 0.506569 0.065 Uiso 1 1 calc R U . . .
 H5C H 0.570974 0.649080 0.480321 0.065 Uiso 1 1 calc R U . . .
 C3 C 0.52078(19) 0.8363(2) 0.4972(3) 0.0488(8) Uani 1 1 d . . . . .
 H3A H 0.541438 0.799018 0.453322 0.073 Uiso 1 1 calc R U . . .
 H3B H 0.541868 0.892864 0.505661 0.073 Uiso 1 1 calc R U . . .
 H3C H 0.476070 0.843965 0.463437 0.073 Uiso 1 1 calc R U . . .
 Cl2A Cl 0.0828(10) 0.7581(7) 0.7524(11) 0.066(3) Uani 0.45(3) 1 d D . P A 2

loop_
  _atom_site_aniso_label
  _atom_site_aniso_U_11
  _atom_site_aniso_U_22
  _atom_site_aniso_U_33
  _atom_site_aniso_U_23
  _atom_site_aniso_U_13
  _atom_site_aniso_U_12
 Mn1 0.0203(2) 0.0246(2) 0.0187(2) 0.00020(13) 0.00653(15) 0.00127(13)
 S4 0.0235(3) 0.0334(4) 0.0195(3) -0.0002(2) 0.0056(2) -0.0008(2)
 S2 0.0238(3) 0.0266(3) 0.0246(3) 0.0010(2) 0.0067(2) 0.0028(2)
 S1 0.0219(3) 0.0264(3) 0.0297(4) -0.0021(2) 0.0076(3) 0.0012(2)
 S3 0.0302(3) 0.0284(3) 0.0217(3) 0.0007(2) 0.0074(2) -0.0028(2)
 Cl1 0.0620(6) 0.0362(4) 0.0564(5) -0.0060(3) 0.0141(4) -0.0055(3)
 Cl2 0.066(3) 0.0391(10) 0.0494(18) 0.0114(9) 0.0320(18) 0.0062(12)
 O1 0.0232(9) 0.0269(8) 0.0191(8) -0.0012(6) 0.0076(7) 0.0022(6)
 N1 0.0216(11) 0.0336(12) 0.0236(11) -0.0014(8) 0.0054(9) 0.0026(8)
 N2 0.0311(12) 0.0337(11) 0.0243(11) 0.0055(9) 0.0093(9) 0.0017(9)
 C1 0.0234(13) 0.0328(13) 0.0165(11) -0.0012(9) 0.0052(9) 0.0029(9)
 C6 0.0232(12) 0.0302(12) 0.0231(12) 0.0030(9) 0.0070(9) 0.0045(9)
 C4 0.0229(13) 0.0360(14) 0.0315(14) 0.0004(11) 0.0039(10) 0.0060(10)
 C2 0.0221(14) 0.0360(15) 0.0416(17) -0.0016(11) 0.0058(12) -0.0013(10)
 C9 0.0425(17) 0.0324(14) 0.0346(14) 0.0092(11) 0.0110(12) -0.0012(12)
 C7 0.0411(17) 0.0500(17) 0.0227(13) 0.0096(12) 0.0062(11) -0.0003(13)
 C8 0.063(2) 0.0495(18) 0.0300(16) 0.0003(13) 0.0134(15) 0.0059(16)
 C10 0.0395(17) 0.0397(16) 0.0503(19) 0.0084(14) 0.0110(14) -0.0077(13)
 C11 0.054(2) 0.0391(16) 0.0381(16) -0.0030(13) 0.0268(14) -0.0002(14)
 C5 0.0471(19) 0.0448(17) 0.0406(17) -0.0059(13) 0.0149(14) 0.0139(14)
 C3 0.059(2) 0.0447(18) 0.052(2) 0.0035(15) 0.0308(17) -0.0077(15)
 Cl2A 0.093(7) 0.050(2) 0.068(3) -0.008(2) 0.046(4) -0.024(3)

_geom_special_details
;
 All esds (except the esd in the dihedral angle between two l.s. planes)
 are estimated using the full covariance matrix.  The cell esds are taken
 into account individually in the estimation of esds in distances, angles
 and torsion angles; correlations between esds in cell parameters are only
 used when they are defined by crystal symmetry.  An approximate (isotropic)
 treatment of cell esds is used for estimating esds involving l.s. planes.
;
loop_
  _geom_bond_atom_site_label_1
  _geom_bond_atom_site_label_2
  _geom_bond_distance
  _geom_bond_site_symmetry_2
  _geom_bond_publ_flag
 Mn1 Mn1 2.6862(7) 7_566 ?
 Mn1 S4 2.4068(7) . ?
 Mn1 S2 2.4049(7) . ?
 Mn1 S1 2.3504(7) . ?
 Mn1 S3 2.3369(7) . ?
 Mn1 O1 1.8166(17) . ?
 Mn1 O1 1.8149(18) 7_566 ?
 S4 C6 1.716(3) . ?
 S2 C1 1.713(3) . ?
 S1 C1 1.718(2) . ?
 S3 C6 1.715(3) . ?
 Cl1 C11 1.760(3) . ?
 Cl2 C11 1.718(5) . ?
 N1 C1 1.322(3) . ?
 N1 C4 1.471(3) . ?
 N1 C2 1.471(3) . ?
 N2 C6 1.319(3) . ?
 N2 C9 1.474(4) . ?
 N2 C7 1.473(3) . ?
 C4 H4A 0.9700 . ?
 C4 H4B 0.9700 . ?
 C4 C5 1.514(4) . ?
 C2 H2A 0.9700 . ?
 C2 H2B 0.9700 . ?
 C2 C3 1.520(4) . ?
 C9 H9A 0.9700 . ?
 C9 H9B 0.9700 . ?
 C9 C10 1.523(4) . ?
 C7 H7A 0.9700 . ?
 C7 H7B 0.9700 . ?
 C7 C8 1.513(4) . ?
 C8 H8A 0.9600 . ?
 C8 H8B 0.9600 . ?
 C8 H8C 0.9600 . ?
 C10 H10A 0.9600 . ?
 C10 H10B 0.9600 . ?
 C10 H10C 0.9600 . ?
 C11 H11A 0.9700 . ?
 C11 H11B 0.9700 . ?
 C11 H11C 0.9700 . ?
 C11 H11D 0.9700 . ?
 C11 Cl2A 1.729(5) . ?
 C5 H5A 0.9600 . ?
 C5 H5B 0.9600 . ?
 C5 H5C 0.9600 . ?
 C3 H3A 0.9600 . ?
 C3 H3B 0.9600 . ?
 C3 H3C 0.9600 . ?

loop_
  _geom_angle_atom_site_label_1
  _geom_angle_atom_site_label_2
  _geom_angle_atom_site_label_3
  _geom_angle
  _geom_angle_site_symmetry_1
  _geom_angle_site_symmetry_3
  _geom_angle_publ_flag
 S4 Mn1 Mn1 134.75(3) . 7_566 ?
 S2 Mn1 Mn1 133.50(3) . 7_566 ?
 S2 Mn1 S4 91.75(2) . . ?
 S1 Mn1 Mn1 100.04(2) . 7_566 ?
 S1 Mn1 S4 92.45(3) . . ?
 S1 Mn1 S2 73.66(3) . . ?
 S3 Mn1 Mn1 100.11(3) . 7_566 ?
 S3 Mn1 S4 73.75(2) . . ?
 S3 Mn1 S2 91.79(2) . . ?
 S3 Mn1 S1 159.84(3) . . ?
 O1 Mn1 Mn1 42.27(5) . 7_566 ?
 O1 Mn1 Mn1 42.32(5) 7_566 7_566 ?
 O1 Mn1 S4 165.98(6) 7_566 . ?
 O1 Mn1 S4 94.11(6) . . ?
 O1 Mn1 S2 165.93(6) . . ?
 O1 Mn1 S2 92.75(6) 7_566 . ?
 O1 Mn1 S1 93.29(6) . . ?
 O1 Mn1 S1 101.56(6) 7_566 . ?
 O1 Mn1 S3 102.13(6) . . ?
 O1 Mn1 S3 92.83(6) 7_566 . ?
 O1 Mn1 O1 84.59(8) 7_566 . ?
 C6 S4 Mn1 85.65(9) . . ?
 C1 S2 Mn1 86.13(9) . . ?
 C1 S1 Mn1 87.77(9) . . ?
 C6 S3 Mn1 87.91(9) . . ?
 Mn1 O1 Mn1 95.41(8) 7_566 . ?
 C1 N1 C4 121.1(2) . . ?
 C1 N1 C2 120.4(2) . . ?
 C2 N1 C4 118.5(2) . . ?
 C6 N2 C9 120.4(2) . . ?
 C6 N2 C7 121.3(2) . . ?
 C7 N2 C9 118.3(2) . . ?
 S2 C1 S1 112.42(15) . . ?
 N1 C1 S2 124.69(18) . . ?
 N1 C1 S1 122.89(19) . . ?
 S3 C6 S4 112.19(14) . . ?
 N2 C6 S4 125.0(2) . . ?
 N2 C6 S3 122.9(2) . . ?
 N1 C4 H4A 109.1 . . ?
 N1 C4 H4B 109.1 . . ?
 N1 C4 C5 112.5(2) . . ?
 H4A C4 H4B 107.8 . . ?
 C5 C4 H4A 109.1 . . ?
 C5 C4 H4B 109.1 . . ?
 N1 C2 H2A 108.7 . . ?
 N1 C2 H2B 108.7 . . ?
 N1 C2 C3 114.0(3) . . ?
 H2A C2 H2B 107.6 . . ?
 C3 C2 H2A 108.7 . . ?
 C3 C2 H2B 108.7 . . ?
 N2 C9 H9A 109.0 . . ?
 N2 C9 H9B 109.0 . . ?
 N2 C9 C10 113.0(2) . . ?
 H9A C9 H9B 107.8 . . ?
 C10 C9 H9A 109.0 . . ?
 C10 C9 H9B 109.0 . . ?
 N2 C7 H7A 109.0 . . ?
 N2 C7 H7B 109.0 . . ?
 N2 C7 C8 112.8(3) . . ?
 H7A C7 H7B 107.8 . . ?
 C8 C7 H7A 109.0 . . ?
 C8 C7 H7B 109.0 . . ?
 C7 C8 H8A 109.5 . . ?
 C7 C8 H8B 109.5 . . ?
 C7 C8 H8C 109.5 . . ?
 H8A C8 H8B 109.5 . . ?
 H8A C8 H8C 109.5 . . ?
 H8B C8 H8C 109.5 . . ?
 C9 C10 H10A 109.5 . . ?
 C9 C10 H10B 109.5 . . ?
 C9 C10 H10C 109.5 . . ?
 H10A C10 H10B 109.5 . . ?
 H10A C10 H10C 109.5 . . ?
 H10B C10 H10C 109.5 . . ?
 Cl1 C11 H11A 109.1 . . ?
 Cl1 C11 H11B 109.1 . . ?
 Cl1 C11 H11C 109.5 . . ?
 Cl1 C11 H11D 109.5 . . ?
 Cl2 C11 Cl1 112.7(2) . . ?
 Cl2 C11 H11A 109.1 . . ?
 Cl2 C11 H11B 109.1 . . ?
 H11A C11 H11B 107.8 . . ?
 H11C C11 H11D 108.1 . . ?
 Cl2A C11 Cl1 110.6(3) . . ?
 Cl2A C11 H11C 109.5 . . ?
 Cl2A C11 H11D 109.5 . . ?
 C4 C5 H5A 109.5 . . ?
 C4 C5 H5B 109.5 . . ?
 C4 C5 H5C 109.5 . . ?
 H5A C5 H5B 109.5 . . ?
 H5A C5 H5C 109.5 . . ?
 H5B C5 H5C 109.5 . . ?
 C2 C3 H3A 109.5 . . ?
 C2 C3 H3B 109.5 . . ?
 C2 C3 H3C 109.5 . . ?
 H3A C3 H3B 109.5 . . ?
 H3A C3 H3C 109.5 . . ?
 H3B C3 H3C 109.5 . . ?

loop_
  _geom_torsion_atom_site_label_1
  _geom_torsion_atom_site_label_2
  _geom_torsion_atom_site_label_3
  _geom_torsion_atom_site_label_4
  _geom_torsion
  _geom_torsion_site_symmetry_1
  _geom_torsion_site_symmetry_2
  _geom_torsion_site_symmetry_3
  _geom_torsion_site_symmetry_4
  _geom_torsion_publ_flag
 Mn1 S4 C6 S3 -6.30(12) . . . . ?
 Mn1 S4 C6 N2 173.7(2) . . . . ?
 Mn1 S2 C1 S1 0.66(12) . . . . ?
 Mn1 S2 C1 N1 -179.0(2) . . . . ?
 Mn1 S1 C1 S2 -0.67(12) . . . . ?
 Mn1 S1 C1 N1 179.0(2) . . . . ?
 Mn1 S3 C6 S4 6.47(12) . . . . ?
 Mn1 S3 C6 N2 -173.5(2) . . . . ?
 S4 Mn1 O1 Mn1 -165.99(6) . . . 7_566 ?
 S2 Mn1 O1 Mn1 79.6(3) . . . 7_566 ?
 S1 Mn1 O1 Mn1 101.31(6) . . . 7_566 ?
 S3 Mn1 O1 Mn1 -91.75(6) . . . 7_566 ?
 O1 Mn1 O1 Mn1 0.0 7_566 . . 7_566 ?
 C1 N1 C4 C5 101.9(3) . . . . ?
 C1 N1 C2 C3 -80.9(3) . . . . ?
 C6 N2 C9 C10 -80.5(3) . . . . ?
 C6 N2 C7 C8 103.4(3) . . . . ?
 C4 N1 C1 S2 -0.6(4) . . . . ?
 C4 N1 C1 S1 179.76(18) . . . . ?
 C4 N1 C2 C3 99.4(3) . . . . ?
 C2 N1 C1 S2 179.77(19) . . . . ?
 C2 N1 C1 S1 0.1(4) . . . . ?
 C2 N1 C4 C5 -78.4(3) . . . . ?
 C9 N2 C6 S4 -179.7(2) . . . . ?
 C9 N2 C6 S3 0.2(4) . . . . ?
 C9 N2 C7 C8 -79.2(3) . . . . ?
 C7 N2 C6 S4 -2.3(4) . . . . ?
 C7 N2 C6 S3 177.6(2) . . . . ?
 C7 N2 C9 C10 102.1(3) . . . . ?

_shelx_res_file
;
TITL m_mb-mndtc3_c2_col1__twin1_hklf4_a.res in C2/c
    m_mb-mndtc3_c2_col1__twin1_hklf4.res
    created by SHELXL-2019/2 at 10:39:33 on 20-Dec-2022
REM Old TITL m_Mb-MnDTC3_c2_col1__twin1_hklf4 in C2/c
REM SHELXT solution in C2/c: R1 0.141, Rweak 0.005, Alpha 0.026
REM <I/s> 0.000 for 0 systematic absences, Orientation as input
REM Formula found by SHELXT: Mn C11 N3 S6
CELL 0.6889 21.115276 15.124903 12.749767 90 101.9419 90
ZERR 4 0.000396 0.000289 0.000236 0 0.0019 0
LATT 7
SYMM -X,+Y,0.5-Z
SFAC C H Cl Mn N O S
DISP C 0.0019 0.0015 10.8482
DISP Cl 0.1253 0.1495 623.9827
DISP H 0 0 0.6228
DISP Mn 0.2891 0.6903 2786.2828
DISP N 0.0037 0.0031 18.3366
DISP O 0.0071 0.0057 30.1916
DISP S 0.1048 0.1164 489.4073
UNIT 88 176 16 8 16 8 32
SADI Cl2 C11 Cl2A C11

L.S. 64
PLAN  10
CONF
BOND
list 4
MORE -1
BOND $H
fmap 2 53
acta
SHEL 9999 0.74
REM <olex2.extras>
REM <HklSrc "%.\\m_Mb-MnDTC3_c2_col1__twin1_hklf5.hkl">
REM </olex2.extras>

WGHT    0.115300
BASF   0.21922
FVAR       4.47311   0.54663
MN1   4    0.290627    0.711217    0.582092    11.00000    0.02031    0.02459 =
         0.01869    0.00020    0.00653    0.00127
S4    7    0.301001    0.709836    0.773661    11.00000    0.02350    0.03341 =
         0.01949   -0.00023    0.00565   -0.00079
S2    7    0.381851    0.613893    0.593346    11.00000    0.02380    0.02657 =
         0.02458    0.00104    0.00671    0.00278
S1    7    0.381916    0.802388    0.593180    11.00000    0.02187    0.02640 =
         0.02967   -0.00210    0.00761    0.00122
S3    7    0.225110    0.595786    0.619438    11.00000    0.03021    0.02837 =
         0.02168    0.00071    0.00737   -0.00284
CL1   3    0.129928    0.935098    0.741791    11.00000    0.06197    0.03624 =
         0.05638   -0.00603    0.01408   -0.00554
PART 1
CL2   3    0.109636    0.749460    0.779686    21.00000    0.06565    0.03908 =
         0.04938    0.01142    0.03197    0.00616

PART 0
O1    6    0.234648    0.803836    0.561728    11.00000    0.02325    0.02685 =
         0.01915   -0.00117    0.00759    0.00222
N1    5    0.490750    0.709130    0.603463    11.00000    0.02162    0.03362 =
         0.02357   -0.00136    0.00541    0.00259
N2    5    0.239624    0.566459    0.829629    11.00000    0.03112    0.03367 =
         0.02427    0.00547    0.00930    0.00175
C1    1    0.427540    0.707898    0.597754    11.00000    0.02344    0.03278 =
         0.01649   -0.00123    0.00520    0.00288
C6    1    0.253458    0.616904    0.753056    11.00000    0.02319    0.03015 =
         0.02314    0.00303    0.00703    0.00448
C4    1    0.528044    0.626590    0.607641    11.00000    0.02293    0.03602 =
         0.03147    0.00041    0.00394    0.00597
AFIX  23
H4A   2    0.503255    0.578681    0.629884    11.00000   -1.20000
H4B   2    0.567891    0.632505    0.660925    11.00000   -1.20000
AFIX   0
C2    1    0.525486    0.793719    0.606449    11.00000    0.02214    0.03597 =
         0.04156   -0.00163    0.00577   -0.00130
AFIX  23
H2A   2    0.570771    0.783959    0.638404    11.00000   -1.20000
H2B   2    0.508287    0.834469    0.652273    11.00000   -1.20000
AFIX   0
C9    1    0.198376    0.487702    0.802681    11.00000    0.04252    0.03243 =
         0.03457    0.00923    0.01095   -0.00119
AFIX  23
H9A   2    0.206530    0.447265    0.863029    11.00000   -1.20000
H9B   2    0.210137    0.457861    0.742122    11.00000   -1.20000
AFIX   0
C7    1    0.266948    0.584830    0.943485    11.00000    0.04113    0.05001 =
         0.02270    0.00964    0.00616   -0.00032
AFIX  23
H7A   2    0.304047    0.623609    0.948554    11.00000   -1.20000
H7B   2    0.281991    0.529863    0.979332    11.00000   -1.20000
AFIX   0
C8    1    0.218648    0.627412    1.000514    11.00000    0.06328    0.04950 =
         0.03002    0.00027    0.01336    0.00587
AFIX 137
H8A   2    0.202626    0.681039    0.964228    11.00000   -1.50000
H8B   2    0.239422    0.640673    1.073123    11.00000   -1.50000
H8C   2    0.183259    0.587534    1.000365    11.00000   -1.50000
AFIX   0
C10   1    0.126465    0.509682    0.775146    11.00000    0.03947    0.03972 =
         0.05027    0.00841    0.01099   -0.00766
AFIX 137
H10A  2    0.118266    0.551393    0.717158    11.00000   -1.50000
H10B  2    0.113695    0.534818    0.836740    11.00000   -1.50000
H10C  2    0.102098    0.456693    0.754180    11.00000   -1.50000
AFIX   0

C11   1    0.131855    0.825993    0.694454    11.00000    0.05434    0.03906 =
         0.03814   -0.00300    0.02682   -0.00017
PART 1
AFIX  23
H11A  2    0.102892    0.821347    0.624901    21.00000   -1.20000
H11B  2    0.175283    0.812663    0.685115    21.00000   -1.20000
AFIX  23
PART 2
H11C  2    0.117206    0.825238    0.617157   -21.00000   -1.20000
H11D  2    0.175961    0.804043    0.711284   -21.00000   -1.20000
AFIX   0

PART 0
C5    1    0.544236    0.603523    0.500686    11.00000    0.04706    0.04483 =
         0.04064   -0.00588    0.01494    0.01395
AFIX 137
H5A   2    0.504991    0.598637    0.447333    11.00000   -1.50000
H5B   2    0.567013    0.548222    0.506569    11.00000   -1.50000
H5C   2    0.570974    0.649080    0.480321    11.00000   -1.50000
AFIX   0
C3    1    0.520782    0.836313    0.497154    11.00000    0.05852    0.04469 =
         0.05162    0.00352    0.03082   -0.00769
AFIX 137
H3A   2    0.541438    0.799018    0.453322    11.00000   -1.50000
H3B   2    0.541868    0.892864    0.505661    11.00000   -1.50000
H3C   2    0.476070    0.843965    0.463437    11.00000   -1.50000
AFIX   0

PART 2
CL2A  3    0.082844    0.758062    0.752446   -21.00000    0.09265    0.04999 =
         0.06787   -0.00752    0.04576   -0.02405
HKLF 5


REM  m_mb-mndtc3_c2_col1__twin1_hklf4_a.res in C2/c
REM wR2 = 0.1553, GooF = S = 1.005, Restrained GooF = 1.005 for all data
REM R1 = 0.0541 for 8917 Fo > 4sig(Fo) and 0.0604 for all 11533 data
REM 205 parameters refined using 1 restraints

END

WGHT      0.1154      0.0000

REM Highest difference peak  0.477,  deepest hole -0.754,  1-sigma level  0.105
Q1    1   0.2825  0.7620  0.5985  11.00000  0.05    0.48
Q2    1   0.3372  0.7831  0.5830  11.00000  0.05    0.48
Q3    1   0.2775  0.6610  0.5982  11.00000  0.05    0.47
Q4    1   0.3819  0.8562  0.5854  11.00000  0.05    0.47
Q5    1   0.2207  0.8119  0.4969  11.00000  0.05    0.47
Q6    1   0.1625  0.9060  0.7413  11.00000  0.05    0.46
Q7    1   0.3381  0.6597  0.5860  11.00000  0.05    0.44
Q8    1   0.3380  0.6994  0.7615  11.00000  0.05    0.43
Q9    1   0.2232  0.6594  0.6127  11.00000  0.05    0.41
Q10   1   0.4610  0.7053  0.6159  11.00000  0.05    0.41
;
_shelx_res_checksum                24975
_shelx_hkl_file
;
   0   0   2 36297.4 497.333   1
   0   0  -2 71390.0 1314.61  -2
   0   0   2 71390.0 1314.61   1
   0   0   4 663.798 139.349   1
   0   0   8 142712. 1980.16   1
   0   0  10 343154. 3343.52   1
   0   0  12 201228. 1761.90   1
   0   0 -14 799.325 770.970   1
   0   0  16 16611.6 1240.28   1
   0  -2  -4 134294. 1131.37   1
   0   2   5 7831.74 218.636   1
   0   2   7 169504. 1368.62   1
   0  -2  -8 35826.7 500.582   1
   0   2   9 25596.6 518.408   1
   0  -2 -10 104511. 840.568   1
   0  -2  11 20545.4 533.561   1
   0  -2 -12 66044.1 880.959   1
   0  -2 -13 8393.13 432.540   1
   0  -2  14 25544.7 933.005   1
   0  -2 -15 921.841 657.826   1
   0  -2  16 54554.7 1306.57   1
   0  -4   0 11383.6 462.000   1
   0   4   0 13314.8 194.133  -2
   0   4   0 13314.8 194.133   1
   0   4   1 29146.2 511.648   1
   0   4  -1 35935.3 262.277  -2
   0   4   1 35935.3 262.277   1
   0   4   4 113669. 740.363   1
   0  -4   6 210760. 1851.28   1
   0  -4  -7 99565.5 748.802   1
   0  -4  -8 109613. 788.844   1
   0   4   9 1188.59 238.309   1
   0  -4  10 5701.75 327.465   1
   0  -4 -11 42718.4 584.902   1
   0   4  12 1986.84 314.233   1
   0  -4 -13 1800.93 499.575   1
   0   4 -14 26984.8 862.456   1
   0  -4  15 47548.4 1001.51   1
   0  -4 -16 22354.3 1111.41   1
   0   6   1 59625.3 416.520   1
   0  -6   1 73162.3 544.806  -2
   0  -6  -1 73162.3 544.806   1
   0   6   2 171240. 2196.20   1
   0  -6  -2 199401. 2372.28  -2
   0  -6   2 199401. 2372.28   1
   0   6  -3 17695.0 351.559   1
   0  -6  -3 24160.9 983.424  -2
   0  -6   3 24160.9 983.424   1
   0  -6  -4 3850.32 172.767   1
   0   6   4 4101.46 553.546  -2
   0   6  -4 4101.46 553.546   1
   0   6   5 7123.56 251.252   1
   0   6   6 141071. 929.984   1
   0  -6   7 66783.4 769.336   1
   0   6  -8 130648. 885.021   1
   0   6   9 28267.4 447.471   1
   0  -6 -10 13858.8 404.859   1
   0  -6 -11 20412.5 479.682   1
   0   6  12 141.013 344.084   1
   0   6  13 10131.4 608.034   1
   0  -6 -14 5497.17 583.763   1
   0   6 -15 53915.1 1150.26   1
   0   6  16 2464.90 695.275   1
   0   8   0 184400. 1375.33   1
   0   8   2 4267.37 218.125   1
   0  -8  -2 4212.40 456.897  -2
   0  -8   2 4212.40 456.897   1
   0   8   3 282582. 3484.78   1
   0   8   4 22290.0 348.508   1
   0  -8  -4 27207.8 1272.62  -2
   0  -8   4 27207.8 1272.62   1
   0   8  -5 28106.2 389.368   1
   0   8   6 67802.8 580.965   1
   0   8   7 150325. 983.498   1
   0   8  -8 27431.1 482.350   1
   0  -8  -9 49333.9 755.232   1
   0  -8  10 5526.79 356.706   1
   0   8  11 1209.63 378.103   1
   0  -8 -12 11116.9 542.040   1
   0  -8 -13 629.041 376.372   1
   0   8  14 367.542 650.705   1
   0   8 -15 9197.19 656.601   1
   0  10   1 252863. 1339.33   1
   0 -10  -2 275412. 2388.18   1
   0 -10  -2 306727. 2183.22  -2
   0 -10   2 306727. 2183.22   1
   0  10   3 26936.2 462.743   1
   0 -10  -3 29774.6 923.821  -2
   0 -10   3 29774.6 923.821   1
   0 -10   4 446251. 2413.20   1
   0 -10  -4 585639. 5542.00  -2
   0 -10   4 585639. 5542.00   1
   0  10   5 174492. 1255.63   1
   0  10  -6 410815. 2042.02   1
   0 -10   7 183916. 1074.13   1
   0 -10  -8 1376.42 263.003   1
   0 -10   9 37566.7 607.601   1
   0  10 -10 145393. 1446.31   1
   0  10 -11 8526.51 480.692   1
   0  10 -12 10298.5 577.681   1
   0  10  13 32642.6 961.739   1
   0 -10 -14-74.8393 528.767   1
   0 -12   0 253808. 2050.05   1
   0  12  -1 25350.1 438.847   1
   0 -12  -1 40991.6 1231.28  -2
   0 -12   1 40991.6 1231.28   1
   0  12   2 120035. 1214.84   1
   0  12  -2 143745. 2513.98  -2
   0  12   2 143745. 2513.98   1
   0 -12  -3 34202.7 532.940   1
   0 -12  -4 108182. 936.594   1
   0  12   5 3279.73 276.360   1
   0  12   6 315292. 1394.12   1
   0 -12   7 67938.4 768.792   1
   0  12   8 7988.62 471.240   1
   0  12  -9 52267.7 773.935   1
   0  12 -10 58505.8 848.807   1
   0  12  11 2427.09 467.385   1
   0  12  12 80229.0 1935.19   1
   0 -12  13 367.614 633.803   1
   0  14   0 54891.7 889.056   1
   0 -14   0 110842. 2846.33  -2
   0 -14   0 110842. 2846.33   1
   0 -14   1 623.889 255.421   1
   0 -14  -1 1208.91 1087.25  -2
   0 -14   1 1208.91 1087.25   1
   0  14   2 3260.29 275.704   1
   0 -14  -2 4175.53 1252.36  -2
   0 -14   2 4175.53 1252.36   1
   0  14   3 23613.1 583.015   1
   0 -14  -3 20489.0 1286.52  -2
   0 -14   3 20489.0 1286.52   1
   0  14   4 1008.35 438.653   1
   0 -14  -4 2283.88 1337.86  -2
   0 -14   4 2283.88 1337.86   1
   0 -14   5 141.681 375.485   1
   0 -14  -6 62440.5 795.785   1
   0  14   7 4298.56 385.007   1
   0 -14  -8 9348.34 557.890   1
   0 -14   9 6011.33 483.545   1
   0  14 -10 486.779 497.923   1
   0 -14 -11 903.623 537.547   1
   0 -14 -12 23997.8 918.792   1
   0  16   0 770.945 905.655   1
   0 -16   0 1357.37 1212.14  -2
   0 -16   0 1357.37 1212.14   1
   0  16   1 1180.75 694.170   1
   0 -16   1 991.383 863.017  -2
   0 -16  -1 991.383 863.017   1
   0 -16  -2 47360.4 1237.61   1
   0  16  -3 16952.4 797.047   1
   0 -16  -3 26511.0 2048.31  -2
   0 -16   3 26511.0 2048.31   1
   0 -16   4 41131.5 1109.82   1
   0 -16   5 2415.24 522.963   1
   0 -16  -6 440.436 508.293   1
   0  16  -7 5110.57 677.931   1
   0  16   8 59.6303 525.671   1
   0 -16  -9 123.157 729.412   1
   0  16  10 4202.32 634.596   1
   0  18   0 3415.63 1229.16   1
   0 -18   0 4046.50 1543.72  -2
   0 -18   0 4046.50 1543.72   1
   0  18  -1 83951.1 1720.98   1
   0  18  -2 712.450 631.195   1
   0 -18   2 1627.24 1335.19  -2
   0 -18  -2 1627.24 1335.19   1
   0  18  -3 1051.37 1038.85   1
   0 -18   3 786.297 1031.34  -2
   0 -18  -3 786.297 1031.34   1
   0  18  -4 1736.32 664.480   1
   0 -18  -4 2155.64 1812.78  -2
   0 -18   4 2155.64 1812.78   1
   0  18   5 20548.4 1161.42   1
   0 -18   6 269.168 678.702   1
   0  18   7 22913.6 1233.58   1
   0  20   0 43972.0 2560.42   1
   0  20   1 23278.4 1228.61   1
   0 -20  -1 29642.1 2426.41  -2
   0 -20   1 29642.1 2426.41   1
   0  20   2 1409.04 787.797   1
   0 -20  -2 1539.30 1867.77  -2
   0 -20   2 1539.30 1867.77   1
   0  20  -3 39446.5 1484.72   1
   0 -20   3 51884.2 2645.90  -2
   0 -20  -3 51884.2 2645.90   1
  -1  -1  16 7405.93 731.379   1
   1  -1 -15 36700.2 1550.83   1
  -1   1  14-5.85774 401.410   1
  -1  -1  13 47596.8 773.639   1
  -1   1  12 3610.53 348.221   1
  -1   1  11 412533. 3967.97   1
   1  -1 -10 219.356 236.901   1
   1   1  -9 281411. 1801.90   1
  -1   1   8 54669.3 602.312   1
  -1   1   6 109725. 854.160   1
  -1   1   2 6598.50 164.485   1
  -1  -1   2 9175.55 161.391  -2
   1  -1  -2 9175.55 161.391   1
   1  -1   2 1997.48 99.8569   1
   1   1   2 2841.46 139.545  -2
  -1   1  -2 2841.46 139.545   1
   1   1   7 5387.26 231.510   1
  -1   1  -8 1549.79 247.610   1
  -1  -1  -9 93075.4 765.413   1
   1   1  10 1577.78 257.611   1
   1   1  11 169938. 1077.79   1
   1   1  12 79796.2 766.184   1
   1  -1  13 49698.8 672.012   1
  -1  -1 -14 6885.94 638.704   1
  -1   1 -15 3004.23 679.958   1
   1  -1  16 426.977 677.153   1
   1  -3 -16 29209.8 1243.82   1
  -1  -3  15 9176.52 694.981   1
  -1  -3  14 1181.77 499.573   1
   1  -3 -13 48780.1 780.997   1
  -1  -3  12 22090.5 513.816   1
   1   3 -11 159898. 1433.79   1
   1   3 -10 89371.5 1030.78   1
   1  -3  -9 317999. 1823.46   1
   1   3  -8 804.598 227.815   1
  -1  -3   7 109907. 793.355   1
  -1   3   7 126398. 1950.58  -2
   1   3  -7 126398. 1950.58   1
  -1   3   6 515.332 151.220   1
  -1  -3   5 28131.2 372.685   1
  -1   3   5 32059.7 945.047  -2
   1   3  -5 32059.7 945.047   1
  -1  -3   4 102001. 813.940   1
   1  -3  -4 137578. 1947.62  -2
  -1  -3   4 137578. 1947.62   1
   1   3   2 2141.28 111.549   1
   1  -3   2 2934.58 189.733  -2
  -1  -3  -2 2934.58 189.733   1
  -1  -3  -4 2227.74 130.016   1
   1   3   5 58972.7 444.170   1
   1   3   6 142594. 936.184   1
  -1  -3  -7 2166.64 190.205   1
  -1  -3  -8 41436.1 522.500   1
  -1  -3  -9 271135. 1561.21   1
   1  -3  10 14061.3 436.690   1
  -1  -3 -11 161064. 1133.33   1
  -1  -3 -12 12324.6 390.713   1
  -1  -3 -13 12749.2 594.713   1
   1  -3  14 1559.22 510.602   1
   1   3  15 10249.9 1075.30   1
  -1   3 -16 5946.34 898.480   1
   1  -5 -16 17438.7 1303.30   1
  -1  -5  15 5223.65 815.515   1
  -1   5  15 5980.87 1227.56  -2
   1   5 -15 5980.87 1227.56   1
  -1   5  14 84.3548 426.731   1
   1  -5 -13 735.595 387.439   1
   1   5 -12 5009.23 355.697   1
  -1  -5  11 14490.5 441.146   1
  -1  -5  10 109679. 910.765   1
  -1   5   9 4259.15 256.856   1
   1   5  -8 119683. 845.680   1
  -1  -5   7 111148. 822.423   1
  -1   5   7 130318. 2132.71  -2
   1   5  -7 130318. 2132.71   1
  -1  -5   6 7726.84 256.824   1
   1  -5  -5 193966. 1326.05   1
   1   5  -4 82232.8 683.504   1
  -1   5   4 86980.9 1521.26  -2
   1   5  -4 86980.9 1521.26   1
   1  -5  -2 63167.0 623.580   1
  -1   5   2 72244.4 510.551  -2
   1   5  -2 72244.4 510.551   1
  -1  -5  -3 10757.8 263.992   1
  -1   5  -3 15316.6 887.843  -2
   1   5   3 15316.6 887.843   1
  -1  -5  -4 109877. 663.380   1
  -1  -5  -4 138495. 2271.50  -2
   1  -5   4 138495. 2271.50   1
   1  -5   5 3658.02 181.672   1
  -1   5  -6 23357.9 344.673   1
   1  -5   7 33331.9 482.039   1
  -1   5  -8 21848.6 394.219   1
  -1   5  -9 14359.8 387.684   1
   1  -5  10 307857. 1478.26   1
  -1   5 -11 262.928 265.460   1
  -1   5 -12 23230.5 605.508   1
   1  -5  13 6356.07 777.982   1
  -1  -5 -14 15690.6 811.795   1
  -1   5 -15 1656.71 512.597   1
   1  -5  16 45738.1 1209.08   1
  -1  -7  15 2753.61 724.038   1
   1   7 -14 12775.3 656.439   1
   1  -7 -13 6761.69 473.489   1
   1  -7 -12 8881.04 432.107   1
   1  -7 -11 365.551 321.354   1
   1  -7 -10 12548.4 403.541   1
  -1   7  10 18911.2 1212.78  -2
   1   7 -10 18911.2 1212.78   1
  -1   7   9 5453.77 288.717   1
  -1  -7   8 28991.1 537.561   1
  -1   7   7 107463. 806.276   1
   1   7  -6 13773.5 312.719   1
  -1   7   5 119203. 798.722   1
  -1   7   4 13133.0 239.412   1
   1   7  -3 179.457 146.239   1
   1  -7  -3 109.160 437.938  -2
  -1  -7   3 109.160 437.938   1
   1  -7  -2 283099. 3122.69  -2
  -1  -7   2 283099. 3122.69   1
   1   7  -1 41301.2 435.056   1
   1  -7  -1 49886.2 485.128  -2
  -1  -7   1 49886.2 485.128   1
   1  -7   0 182455. 2231.29  -2
  -1  -7   0 182455. 2231.29   1
   1  -7   1 1378.01 103.293   1
  -1   7  -1 1502.62 486.763  -2
   1   7   1 1502.62 486.763   1
   1  -7   2 6370.61 183.534   1
  -1   7  -2 8734.90 434.147  -2
   1   7   2 8734.90 434.147   1
   1   7   3 86053.3 570.043   1
   1   7   5 34173.1 475.525   1
   1   7   6 160011. 980.555   1
   1   7   7 22109.8 484.074   1
   1  -7   8 218.365 246.713   1
   1   7   9 31394.4 618.580   1
   1   7  10 76900.5 971.051   1
   1  -7  11 422.559 314.260   1
  -1   7 -12 46575.8 863.222   1
  -1  -7 -13 24018.7 872.750   1
  -1  -7 -14 81.9447 505.963   1
   1  -7  15 2168.16 542.550   1
  -1   9  15 18969.1 864.761   1
   1   9 -14 1170.67 553.233   1
  -1  -9  13 7906.37 641.903   1
  -1   9  12 1081.13 353.873   1
  -1   9  11 30688.8 607.529   1
   1   9 -10 126150. 941.839   1
  -1  -9   9 102.691 233.900   1
   1   9  -8 28878.9 465.406   1
  -1   9   7 113621. 815.439   1
  -1  -9   6 18293.2 380.004   1
  -1  -9   5 94348.9 641.993   1
  -1   9   4 322596. 2304.29   1
   1   9  -3 13116.6 341.194   1
   1  -9  -3 15084.4 733.451  -2
  -1  -9   3 15084.4 733.451   1
   1   9  -2 70312.8 859.345   1
   1  -9  -2 85287.7 1972.67  -2
  -1  -9   2 85287.7 1972.67   1
  -1   9   0 76659.5 491.468   1
  -1   9   0 111003. 1495.50  -2
   1   9   0 111003. 1495.50   1
   1  -9   1 67898.9 516.004   1
  -1  -9  -1 83684.9 796.248  -2
   1  -9   1 83684.9 796.248   1
  -1   9  -3 33182.8 342.400   1
  -1  -9  -3 42850.6 1558.31  -2
   1  -9   3 42850.6 1558.31   1
   1  -9   4 49320.8 514.050   1
   1  -9   5 343845. 1742.17   1
  -1   9  -6 145413. 956.246   1
  -1   9  -7 1431.61 214.584   1
  -1  -9  -8 37490.6 569.674   1
   1   9   9 65153.4 823.111   1
  -1   9 -10 2460.88 411.171   1
  -1  -9 -11 21229.1 625.109   1
  -1  -9 -12 64483.3 1029.65   1
   1  -9  13 2677.15 640.301   1
   1   9  14 5327.59 759.268   1
   1 -11 -14 8787.69 725.287   1
   1 -11 -13 57213.8 1212.81   1
  -1 -11  12 657.607 1348.35   1
  -1  11  11 61474.4 800.304   1
  -1 -11  10 81523.9 896.281   1
  -1  11   9 58100.3 760.705   1
  -1  11   8 9274.61 427.467   1
  -1 -11   7 463766. 2107.14   1
  -1  11   6 136856. 841.461   1
  -1 -11   5 107053. 738.500   1
   1 -11  -4 75307.6 712.033   1
   1 -11  -4 81760.9 2063.62  -2
  -1 -11   4 81760.9 2063.62   1
  -1 -11   3 14436.8 358.753   1
   1 -11  -3 16341.1 1143.16  -2
  -1 -11   3 16341.1 1143.16   1
   1  11  -2 11582.2 316.299   1
   1 -11  -2 11885.9 757.549  -2
  -1 -11   2 11885.9 757.549   1
   1 -11   0 60434.1 528.025   1
  -1  11   0 90753.5 2117.91  -2
   1  11   0 90753.5 2117.91   1
  -1  11  -1 220.234 173.355   1
  -1  11  -1 585.062 447.690  -2
   1  11   1 585.062 447.690   1
   1  11   2 2322.82 212.236   1
   1  11   2 1922.60 381.693  -2
  -1  11  -2 1922.60 381.693   1
  -1 -11  -3 75270.1 569.918   1
  -1  11  -3 100058. 1222.21  -2
   1  11   3 100058. 1222.21   1
   1 -11   4 18211.1 349.930   1
   1  11   5 798779. 5341.19   1
   1 -11   6 89.4514 241.217   1
  -1  11  -7 28317.2 504.563   1
  -1 -11  -8 25.0592 342.992   1
  -1 -11  -9 7508.95 438.679   1
   1  11  10 41873.2 725.284   1
   1 -11  11 91836.4 1177.74   1
  -1 -11 -12 755.759 430.996   1
   1 -11  13 24439.6 810.734   1
  -1 -11 -14 1093.50 558.630   1
   1 -13 -13 47087.2 1170.39   1
  -1 -13  12 812.851 569.212   1
  -1  13  11 74424.0 1316.49   1
  -1 -13  10 7256.83 583.039   1
   1  13  -9 62689.2 822.906   1
  -1 -13   8 116.965 327.467   1
  -1  13   7 181032. 1266.89   1
  -1  13   6 3608.78 347.930   1
   1 -13  -5 35132.4 563.970   1
  -1  13   4 81.0147 297.959   1
   1 -13  -4 73.9753 1212.83  -2
  -1 -13   4 73.9753 1212.83   1
  -1  13   3 139766. 1008.35   1
   1 -13  -3 145672. 2501.24  -2
  -1 -13   3 145672. 2501.24   1
  -1  13   2 6544.52 316.241   1
   1 -13  -2 8447.13 1245.29  -2
  -1 -13   2 8447.13 1245.29   1
  -1  13   1 138016. 977.871   1
  -1 -13   1 210319. 2718.76  -2
   1 -13  -1 210319. 2718.76   1
   1 -13   0 314.261 229.460   1
   1 -13   1 7311.00 321.755   1
  -1 -13  -1 14800.5 1343.40  -2
   1 -13   1 14800.5 1343.40   1
   1 -13   2 9343.36 343.388   1
  -1  13  -2 18561.8 973.648  -2
   1  13   2 18561.8 973.648   1
   1 -13   3 87.1067 190.397   1
  -1 -13  -4 11285.9 382.974   1
   1  13   5 68014.5 838.867   1
   1  13   6 748.997 303.026   1
   1 -13   7 7457.84 480.018   1
   1  13   8 128.274 352.966   1
  -1  13  -9 1203.42 389.658   1
  -1  13 -10 2421.51 450.501   1
  -1  13 -11 10354.1 958.225   1
  -1 -13 -12 602.428 523.516   1
   1  15 -11 9417.27 714.594   1
  -1  15  10 4104.26 582.260   1
  -1 -15   9 98.1645 463.381   1
   1  15  -8 893.925 439.562   1
   1  15  -7 160.696 394.989   1
  -1 -15   6 4621.03 531.320   1
  -1 -15   5 1945.51 391.558   1
   1  15  -4 591.907 371.424   1
   1 -15  -4 459.756 1416.29  -2
  -1 -15   4 459.756 1416.29   1
   1 -15  -3 14495.9 487.643   1
   1 -15  -3 15232.4 1146.36  -2
  -1 -15   3 15232.4 1146.36   1
   1  15  -2 15383.9 588.088   1
  -1 -15   2 28410.8 1724.65  -2
   1 -15  -2 28410.8 1724.65   1
   1  15  -1 25886.4 683.563   1
  -1 -15   1 55802.6 1602.62  -2
   1 -15  -1 55802.6 1602.62   1
  -1  15   0 624.083 624.615   1
  -1 -15   0 600.517 783.578  -2
   1 -15   0 600.517 783.578   1
   1 -15   1 125.051 343.383   1
  -1 -15  -2 89206.0 962.872   1
  -1 -15  -2 126684. 3306.70  -2
   1 -15   2 126684. 3306.70   1
  -1  15  -3 18797.3 629.371   1
  -1 -15  -3 25425.3 1886.66  -2
   1 -15   3 25425.3 1886.66   1
   1 -15   4 18345.9 590.392   1
   1 -15   5 30295.8 679.482   1
   1 -15   6 355.059 477.664   1
   1 -15   7-104.965 428.278   1
   1  15   8 25287.8 1095.12   1
  -1  15  -9 2367.53 619.084   1
  -1  15 -10 44113.2 1191.87   1
   1 -15  11 11646.3 737.927   1
  -1  17   9 4140.95 676.651   1
  -1 -17   8 1963.20 785.497   1
  -1 -17   7 375.232 721.354   1
   1  17  -6 24091.9 1132.82   1
  -1  17   5 220.589 1579.18   1
   1  17  -4 374.938 596.069   1
  -1 -17   3 34232.2 1012.67   1
   1  17  -2 6497.33 727.005   1
   1 -17  -2 6706.56 1656.05  -2
  -1 -17   2 6706.56 1656.05   1
   1  17  -1 42320.8 1549.97   1
  -1 -17   1 59779.1 2468.61  -2
   1 -17  -1 59779.1 2468.61   1
  -1  17   0 18008.0 1164.91   1
   1 -17   0 19718.8 1835.64  -2
  -1 -17   0 19718.8 1835.64   1
   1  17   1 774.833 1183.58   1
   1  17   2 16108.8 903.374   1
  -1  17  -3 4113.73 676.873   1
   1 -17   4 6358.15 1071.92   1
  -1 -17  -5 36976.1 1001.60   1
  -1  17  -6 322.059 547.134   1
   1 -17   7 2346.96 595.623   1
  -1  17  -8 1930.23 631.949   1
  -1  17  -9 246.983 640.309   1
  -1  19   6 177.560 849.424   1
  -1 -19   5 6120.99 726.306   1
   1 -19  -4 61725.2 1394.59   1
  -1 -19   3 1901.80 633.205   1
  -1  19   2 24374.2 1158.95   1
  -1 -19   2 34980.3 2188.19  -2
   1 -19  -2 34980.3 2188.19   1
   1  19  -1 11773.3 922.067   1
   1 -19  -1 14370.9 1978.66  -2
  -1 -19   1 14370.9 1978.66   1
  -1  19   0 7738.08 1044.65   1
  -1 -19   0 12607.0 1839.24  -2
   1 -19   0 12607.0 1839.24   1
  -1  19  -1 2478.31 757.527   1
  -1 -19  -1 3795.42 1683.80  -2
   1 -19   1 3795.42 1683.80   1
  -1  19  -2 53628.1 1520.04   1
   1  19   3 15.5215 694.283   1
  -1 -19  -3 286.116 1727.12  -2
   1 -19   3 286.116 1727.12   1
   1  19   4 37894.4 1187.18   1
   1  19   5 18194.0 1172.93   1
   1 -19   6 28187.3 1352.15   1
  -2   0  14 204959. 2522.58   1
   2   0 -12 115313. 1401.94   1
   2   0 -10 323888. 4455.84   1
  -2   0  -6 106098. 1043.02   1
  -2   0  -8 72788.9 835.287   1
  -2   0 -10 82825.8 934.137   1
  -2   0 -12 34912.3 736.701   1
  -2   0 -14 11871.5 1041.81   1
  -2   0 -16 4031.12 966.299   1
  -2  -2  16 698.885 1065.24   1
  -2   2  15 201.083 636.807   1
   2   2 -14 149450. 1412.18   1
  -2  -2  13 8302.26 469.915   1
   2   2 -12 78935.7 931.470   1
  -2  -2  11 47877.1 652.780   1
   2   2 -10 37836.6 581.056   1
  -2   2   9 3144.63 244.997   1
  -2   2   7 113.545 159.404   1
  -2   2   5 39836.4 424.725   1
  -2   2   3 20903.6 395.743   1
   2   2  -3 26610.9 309.157  -2
  -2   2   3 26610.9 309.157   1
   2  -2   0 15133.3 453.345   1
   2   2   0 19814.7 184.973  -2
  -2   2   0 19814.7 184.973   1
   2  -2   2 46306.9 363.318   1
   2   2   2 70186.7 684.309  -2
  -2   2  -2 70186.7 684.309   1
   2  -2   3 1537.16 113.910   1
   2  -2   4 112516. 1319.88   1
  -2   2  -5 1489.91 102.619   1
   2   2   6 62301.4 452.459   1
   2   2   7 159439. 1060.67   1
   2   2   8 319.245 180.692   1
  -2   2  -9 1437.38 212.043   1
   2   2  10 10551.5 354.247   1
  -2   2 -11 23247.8 451.100   1
  -2  -2 -12 8827.17 330.120   1
  -2   2 -13 4339.99 442.922   1
  -2  -2 -14 13470.8 900.905   1
   2  -2  15 4000.45 736.061   1
   2  -2  16 20464.6 944.426   1
  -2  -4  16 8898.92 745.142   1
   2  -4 -15 9828.54 795.156   1
  -2   4  14 8700.43 553.800   1
   2   4 -13 30566.7 609.386   1
  -2   4  12 12105.8 537.209   1
  -2  -4  11 41805.2 603.387   1
   2  -4 -10 27145.4 503.980   1
   2  -4  -9 232.241 286.839   1
  -2   4   9 257.793 687.556  -2
   2   4  -9 257.793 687.556   1
   2   4  -8 177133. 1636.88   1
  -2  -4   7 153742. 1429.44   1
  -2  -4   6 12543.6 325.389   1
  -2   4   5 144688. 1355.48   1
  -2   4   4 10277.6 491.773   1
   2  -4  -4 10940.2 424.553  -2
  -2  -4   4 10940.2 424.553   1
   2  -4  -1 993.704 116.175   1
  -2   4   1 1083.42 146.935  -2
   2   4  -1 1083.42 146.935   1
   2  -4   0 4240.24 203.537   1
  -2   4   0 4891.61 163.701  -2
   2   4   0 4891.61 163.701   1
   2   4   1 63786.0 725.116   1
   2  -4   1 55925.0 792.523  -2
  -2  -4  -1 55925.0 792.523   1
   2  -4   2 4147.85 119.514   1
   2  -4   2 4718.75 458.235  -2
  -2  -4  -2 4718.75 458.235   1
  -2  -4  -3 22566.3 254.568   1
  -2  -4  -3 30555.9 1078.21  -2
   2  -4   3 30555.9 1078.21   1
  -2   4  -4 66221.3 415.435   1
  -2   4  -5 58593.3 474.576   1
  -2   4  -6 36273.9 369.326   1
   2  -4   7 4293.70 190.792   1
  -2  -4  -8 51173.5 506.621   1
  -2  -4  -9 128994. 813.712   1
  -2   4 -10 3099.87 194.947   1
   2  -4  11 915.403 213.390   1
   2  -4  12 32544.7 767.105   1
  -2   4 -13 1417.06 453.096   1
  -2   4 -14 47541.0 952.455   1
   2   4  15 176153. 2364.73   1
  -2   4 -16 20603.3 938.858   1
  -2   6  16 7055.01 781.736   1
   2   6 -15 16092.2 808.272   1
  -2  -6  14 1518.04 393.439   1
   2   6 -13 12256.6 545.080   1
  -2   6  12 2092.88 364.766   1
  -2   6  12 2761.52 971.968  -2
   2   6 -12 2761.52 971.968   1
   2  -6 -11 1146.57 287.060   1
  -2  -6  10 2604.47 283.534   1
  -2   6  10 3516.86 868.657  -2
   2   6 -10 3516.86 868.657   1
  -2  -6   9 11750.0 431.442   1
  -2   6   9 15500.0 1058.72  -2
   2   6  -9 15500.0 1058.72   1
  -2  -6   8 12784.5 396.056   1
  -2   6   8 15649.5 1011.72  -2
   2   6  -8 15649.5 1011.72   1
  -2   6   7 44083.7 572.070   1
  -2  -6   6 7366.81 255.650   1
  -2   6   6 9314.47 768.652  -2
   2   6  -6 9314.47 768.652   1
  -2  -6   5 14079.2 303.324   1
  -2   6   5 17384.1 917.899  -2
   2   6  -5 17384.1 917.899   1
   2  -6  -4 146713. 1352.83   1
   2  -6  -4 184449. 1781.80  -2
  -2  -6   4 184449. 1781.80   1
   2  -6  -3 13448.3 352.607   1
  -2   6   3 15707.6 499.828  -2
   2   6  -3 15707.6 499.828   1
   2  -6  -2 15364.1 395.405   1
   2  -6  -2 20558.3 522.380  -2
  -2  -6   2 20558.3 522.380   1
  -2   6   1 129124. 2063.58   1
   2  -6  -1 149454. 1395.83  -2
  -2  -6   1 149454. 1395.83   1
  -2   6   0 130643. 1904.62   1
   2  -6   0 150863. 1347.84  -2
  -2  -6   0 150863. 1347.84   1
  -2   6  -1 59995.2 874.354   1
  -2   6  -1 79304.0 719.085  -2
   2   6   1 79304.0 719.085   1
  -2   6  -2 11617.1 195.397   1
  -2  -6  -2 15787.9 622.501  -2
   2  -6   2 15787.9 622.501   1
   2   6   3 31615.6 380.585   1
  -2  -6  -3 34614.0 1244.28  -2
   2  -6   3 34614.0 1244.28   1
   2  -6   4 64888.4 542.208   1
  -2  -6  -5 64263.2 645.559   1
   2  -6   6 6342.01 293.757   1
  -2  -6  -7 2421.90 227.416   1
  -2  -6  -8 24097.9 504.065   1
  -2   6  -9 179519. 914.439   1
  -2  -6 -10 5447.73 296.240   1
   2  -6  11 38256.9 678.371   1
  -2   6 -12 3999.37 399.268   1
  -2   6 -13 4133.68 484.834   1
  -2  -6 -14 5884.58 668.416   1
   2   6  15 121203. 1784.54   1
  -2  -8  15 3247.91 624.485   1
   2   8 -14 2128.03 581.796   1
  -2   8  13 5806.55 603.223   1
  -2   8  12 19748.2 457.224   1
  -2   8  11 19517.4 328.202   1
  -2  -8  10 39050.6 437.284   1
  -2   8   9 1053.02 171.432   1
   2   8  -8 4.76200 157.343   1
  -2   8   8 606.271 723.169  -2
   2   8  -8 606.271 723.169   1
   2  -8  -7 36233.7 501.679   1
  -2   8   7 49410.1 1584.36  -2
   2   8  -7 49410.1 1584.36   1
  -2  -8   6 248983. 1535.58   1
  -2  -8   5 266835. 1543.61   1
   2  -8  -4 108319. 688.298   1
   2  -8  -4 137136. 2378.56  -2
  -2  -8   4 137136. 2378.56   1
  -2   8   3 30172.8 395.881   1
   2  -8  -3 36970.6 965.977  -2
  -2  -8   3 36970.6 965.977   1
   2  -8  -2 7110.81 239.495   1
  -2   8   2 8742.32 468.167  -2
   2   8  -2 8742.32 468.167   1
   2  -8  -1 170348. 1292.06   1
   2  -8  -1 283939. 2036.36  -2
  -2  -8   1 283939. 2036.36   1
  -2   8   0 109715. 773.980   1
   2  -8   0 128081. 1526.43  -2
  -2  -8   0 128081. 1526.43   1
  -2   8  -2 618.711 124.712   1
  -2  -8  -2 923.547 423.842  -2
   2  -8   2 923.547 423.842   1
   2   8   3 125580. 615.540   1
  -2  -8  -3 155076. 2641.69  -2
   2  -8   3 155076. 2641.69   1
  -2   8  -4 119630. 703.796   1
  -2   8  -5 10761.4 382.036   1
   2   8   6 13148.0 445.060   1
  -2   8  -7 143699. 1094.72   1
   2   8   8 93950.9 818.238   1
  -2   8  -9 39478.0 694.268   1
   2   8  10 10221.8 433.507   1
  -2  -8 -11 31984.3 654.402   1
   2   8  12 2452.22 396.445   1
   2  -8  13 758.641 619.541   1
   2  -8  14 8239.81 699.976   1
   2   8  15 3199.55 665.348   1
  -2  10  14 77623.8 1409.94   1
   2  10 -13 875.952 534.675   1
  -2 -10  12 24357.4 1082.16   1
  -2 -10  11 115198. 1441.30   1
   2  10 -10 98310.2 1217.16   1
  -2  10   9 1865.99 179.444   1
  -2  10   8 58481.1 659.982   1
   2 -10  -7 937.107 224.668   1
  -2 -10   6 242699. 1315.34   1
  -2  10   5 450559. 3695.58   1
   2  10  -4 161178. 977.289   1
   2 -10  -4 202493. 3237.40  -2
  -2 -10   4 202493. 3237.40   1
   2 -10  -3 19797.2 427.339   1
   2 -10  -3 22673.4 1207.75  -2
  -2 -10   3 22673.4 1207.75   1
  -2 -10   2 103208. 791.959   1
   2 -10  -2 123931. 1639.87  -2
  -2 -10   2 123931. 1639.87   1
   2 -10  -1 20180.3 355.071   1
   2 -10  -1 27276.0 777.687  -2
  -2 -10   1 27276.0 777.687   1
  -2  10   0 361347. 4398.44   1
   2  10   1 130853. 1112.98   1
   2  10   2 170350. 961.159   1
  -2 -10  -3 275.741 133.755   1
   2 -10   4 147587. 899.001   1
   2 -10   5 12012.6 338.101   1
   2 -10   6 36976.8 563.060   1
   2 -10   7 31804.8 490.822   1
   2  10   8 56779.4 655.321   1
  -2 -10  -9 651.557 335.235   1
   2  10  10 45808.8 803.689   1
  -2  10 -11 3739.76 520.243   1
  -2  10 -12 31502.4 851.162   1
   2  10  13 4111.08 542.950   1
  -2 -10 -14 4793.64 717.143   1
   2 -12 -13 79.1269 548.810   1
   2 -12 -12 186662. 2023.28   1
  -2 -12  11 10473.5 626.134   1
  -2 -12  10 100017. 1164.94   1
  -2  12   9 24857.2 528.407   1
  -2  12   8 55269.0 721.465   1
   2  12  -7 21131.3 475.125   1
  -2 -12   6 212702. 1058.29   1
  -2  12   5 14089.1 351.441   1
  -2  12   4 606089. 6984.65   1
   2 -12  -4 661771. 5440.58  -2
  -2 -12   4 661771. 5440.58   1
   2 -12  -3 771.246 244.535   1
   2 -12  -3 1166.10 1029.42  -2
  -2 -12   3 1166.10 1029.42   1
  -2  12   2 99115.1 783.262   1
   2 -12  -2 101577. 2126.70  -2
  -2 -12   2 101577. 2126.70   1
  -2 -12   1 2625.29 219.084   1
   2 -12   0 68146.8 991.314   1
   2 -12   0 79692.9 1106.62  -2
  -2 -12   0 79692.9 1106.62   1
  -2  12  -1 5269.93 357.669   1
  -2 -12  -1 7587.81 757.127  -2
   2 -12   1 7587.81 757.127   1
  -2  12  -2 127202. 1073.28   1
  -2  12  -2 160652. 2748.43  -2
   2  12   2 160652. 2748.43   1
   2  12   3 3064.02 309.426   1
  -2  12  -3 2736.69 616.763  -2
   2  12   3 2736.69 616.763   1
  -2 -12  -4 6521.23 244.129   1
   2  12   5 5691.55 302.679   1
   2  12   6 1727.71 303.932   1
   2 -12   7 17064.4 600.716   1
  -2  12  -8 1939.10 375.629   1
  -2  12  -9 4288.81 479.508   1
   2  12  10 33819.5 815.894   1
   2  12  11 14735.4 1123.80   1
   2  12  12 528.304 648.775   1
   2  12  13 1430.80 658.006   1
  -2 -14  12 65510.9 1484.40   1
   2  14 -11 4389.75 599.413   1
  -2  14  10 14837.1 665.224   1
  -2 -14   9 2339.82 403.373   1
   2  14  -8 2536.22 569.125   1
  -2 -14   7 2201.03 461.738   1
   2  14  -6 49674.4 742.155   1
  -2 -14   5 5166.34 375.789   1
   2 -14  -5 7106.19 1509.76  -2
  -2 -14   5 7106.19 1509.76   1
   2  14  -4 55097.5 785.435   1
   2 -14  -4 63645.8 1662.19  -2
  -2 -14   4 63645.8 1662.19   1
  -2 -14   3 35598.9 876.452   1
   2 -14  -3 49326.5 2200.15  -2
  -2 -14   3 49326.5 2200.15   1
   2 -14  -2 71.8273 251.393   1
   2 -14  -2 129.509 1097.36  -2
  -2 -14   2 129.509 1097.36   1
  -2 -14   1 2095.18 250.070   1
   2 -14  -1 3136.77 1147.97  -2
  -2 -14   1 3136.77 1147.97   1
  -2  14   0 71707.5 1062.40   1
  -2 -14   0 107025. 1994.09  -2
   2 -14   0 107025. 1994.09   1
  -2  14  -1 266.886 305.726   1
   2 -14   2 698.461 366.985   1
  -2  14  -2 602.100 1038.22  -2
   2  14   2 602.100 1038.22   1
  -2  14  -3 37037.5 767.348   1
  -2  14  -3 37889.4 2226.69  -2
   2  14   3 37889.4 2226.69   1
  -2 -14  -4 1661.52 383.260   1
  -2  14  -4 2022.16 1604.41  -2
   2  14   4 2022.16 1604.41   1
   2  14   5 3096.37 389.487   1
  -2  14  -6 2450.35 369.397   1
   2  14   7 5089.67 494.902   1
  -2  14  -8 54788.5 1000.14   1
   2 -14   9 3277.27 535.166   1
   2  14  10 18427.9 784.630   1
  -2  14 -11 4976.28 674.172   1
  -2  16  10 191.160 619.590   1
  -2 -16   9 162.327 567.285   1
  -2 -16   8 14316.7 764.149   1
  -2  16   7 15072.1 819.971   1
   2  16  -6 39289.4 965.023   1
   2 -16  -5 87.8739 608.546   1
  -2  16   4 15367.2 1184.14   1
   2 -16  -4 24511.1 2110.25  -2
  -2 -16   4 24511.1 2110.25   1
   2  16  -3 70.4141 446.787   1
   2 -16  -3 157.838 1383.21  -2
  -2 -16   3 157.838 1383.21   1
   2 -16  -2 10082.9 745.020   1
   2 -16  -2 13829.4 1716.02  -2
  -2 -16   2 13829.4 1716.02   1
   2  16  -1 30424.8 1222.99   1
   2 -16  -1 37489.8 2122.53  -2
  -2 -16   1 37489.8 2122.53   1
   2  16   0 37408.7 953.278   1
   2 -16   0 64548.8 2812.30  -2
  -2 -16   0 64548.8 2812.30   1
  -2  16  -1 1992.20 515.796   1
   2 -16   1 3166.45 1316.05  -2
  -2 -16  -1 3166.45 1316.05   1
   2 -16   2 7666.02 620.643   1
   2 -16   2 10438.0 1426.62  -2
  -2 -16  -2 10438.0 1426.62   1
  -2 -16  -3 18837.2 843.523   1
  -2 -16  -3 29185.5 2072.23  -2
   2 -16   3 29185.5 2072.23   1
  -2  16  -4 30033.8 1001.92   1
  -2 -16  -5 15446.8 735.704   1
  -2  16  -6 43632.4 1059.77   1
  -2  16  -7 3567.25 557.236   1
  -2 -16  -8 1094.54 587.388   1
  -2 -16  -9 31017.0 1089.70   1
  -2  16 -10 13048.6 849.192   1
   2  18  -8 1093.75 835.136   1
  -2  18   7 21696.7 1181.70   1
  -2  18   6 14646.7 1247.56   1
   2  18  -5 18681.8 1274.99   1
   2 -18  -5 19281.4 2355.77  -2
  -2 -18   5 19281.4 2355.77   1
  -2  18   4 7701.25 1046.61   1
   2 -18  -4 9439.74 1225.29  -2
  -2 -18   4 9439.74 1225.29   1
  -2  18   3 10427.7 1060.28   1
  -2 -18   3 12993.9 1261.28  -2
   2 -18  -3 12993.9 1261.28   1
   2  18  -2 6008.49 994.393   1
   2 -18  -2 9036.06 1170.36  -2
  -2 -18   2 9036.06 1170.36   1
  -2  18   1 38677.4 1261.48   1
   2 -18  -1 54504.5 2725.64  -2
  -2 -18   1 54504.5 2725.64   1
   2  18   0 705.022 813.346   1
   2 -18   0 1005.61 1010.40  -2
  -2 -18   0 1005.61 1010.40   1
   2 -18   1 33556.2 1048.19   1
  -2  18  -2 9457.37 1030.04   1
   2 -18   2 11593.9 1691.21  -2
  -2 -18  -2 11593.9 1691.21   1
   2  18   3 43605.4 1658.79   1
   2 -18   3 50057.6 2375.58  -2
  -2 -18  -3 50057.6 2375.58   1
   2  18   4 7267.17 1161.34   1
   2 -18   5-90.5797 769.194   1
  -2  18  -6-161.821 753.105   1
   2 -18   7 18113.6 1155.40   1
  -2 -20   3 2406.12 693.779   1
   2 -20  -2 7656.65 1100.40   1
   2 -20  -2 9416.00 2103.02  -2
  -2 -20   2 9416.00 2103.02   1
   2  20  -1 8397.62 910.579   1
   2 -20  -1 10749.6 2110.86  -2
  -2 -20   1 10749.6 2110.86   1
  -2 -20   0 4038.31 738.936   1
   2  20   1 61837.6 2086.43   1
   2 -20   1 80541.8 2254.53  -2
  -2 -20  -1 80541.8 2254.53   1
  -2  20  -2 2634.51 1413.99   1
  -3   1  17 571.001 971.525   1
  -3  -1  16 6490.44 1195.65   1
  -3   1  15 258369. 2097.06   1
   3   1 -14 7035.54 519.071   1
   3   1 -13 14411.2 525.006   1
  -3  -1  12 25665.9 542.741   1
  -3   1  11 73936.3 746.914   1
   3  -1 -10 123314. 920.146   1
  -3  -1   9 257221. 1548.04   1
   3   1  -8 6056.08 264.218   1
   3   1  -7 25917.3 405.358   1
   3   1  -6 11383.7 261.643   1
  -3   1   5 129733. 1390.64   1
   3   1  -4 123611. 1442.29   1
   3  -1  -4 152870. 1406.46  -2
  -3  -1   4 152870. 1406.46   1
   3  -1  -2 31978.9 291.200   1
   3   1  -2 39947.2 466.780  -2
  -3   1   2 39947.2 466.780   1
   3  -1  -1 75982.0 853.515  -2
  -3  -1   1 75982.0 853.515   1
  -3   1   0 7497.06 136.510   1
   3  -1   0 9808.30 117.215  -2
  -3  -1   0 9808.30 117.215   1
   3   1   1 17339.5 181.777   1
  -3   1  -1 24764.9 222.147  -2
   3   1   1 24764.9 222.147   1
  -3   1  -2 14387.8 165.730   1
  -3   1  -3 36707.6 378.220   1
  -3   1  -4 51371.3 418.603   1
   3   1   7 18678.1 298.536   1
  -3   1  -8 24584.3 338.724   1
   3   1   9 30395.4 338.970   1
   3   1  10 5947.38 312.892   1
  -3  -1 -11 15101.3 369.753   1
  -3   1 -12 22988.0 430.896   1
  -3  -1 -13 11008.2 681.746   1
  -3   1 -14 1733.22 614.786   1
  -3   1 -15 2823.18 608.263   1
  -3   1 -16 1892.51 621.751   1
   3   3 -16 27003.7 959.123   1
   3   3 -15 1275.52 657.659   1
  -3  -3  14 21879.4 871.276   1
  -3  -3  13 97317.1 990.555   1
  -3   3  12 12238.1 574.731   1
   3   3 -11 1561.91 288.906   1
  -3   3  10 85793.4 741.500   1
  -3  -3   9 58518.7 689.472   1
   3  -3  -8 32930.6 427.454   1
  -3   3   6 5501.87 180.920   1
  -3   3   5 102691. 735.353   1
  -3   3   4 20625.1 396.858   1
   3  -3  -4 27288.2 486.903  -2
  -3  -3   4 27288.2 486.903   1
  -3   3   3 5686.92 288.416   1
   3  -3  -3 7580.00 232.837  -2
  -3  -3   3 7580.00 232.837   1
  -3   3  -1 60915.1 585.673   1
   3  -3   1 86113.6 994.725  -2
  -3  -3  -1 86113.6 994.725   1
  -3   3  -2 1274.83 83.2494   1
   3  -3   2 1759.74 388.751  -2
  -3  -3  -2 1759.74 388.751   1
   3  -3   3 78213.6 609.494   1
  -3   3  -4 86009.7 600.332   1
   3  -3   5 40476.7 458.538   1
   3  -3   6 91738.8 824.469   1
  -3  -3  -7 24440.3 426.830   1
  -3  -3  -8 64089.7 741.228   1
  -3   3  -9 95338.2 875.807   1
   3   3  10 26315.9 574.077   1
  -3  -3 -11 59689.6 749.691   1
  -3   3 -12 34428.9 734.830   1
  -3   3 -13 43160.4 962.958   1
   3  -3  14 14634.5 944.176   1
  -3   3 -15 3120.16 641.586   1
  -3  -3 -16 4103.94 744.437   1
  -3   5  16 12105.7 788.958   1
   3  -5 -15 3972.70 670.427   1
  -3  -5  14 11756.1 506.418   1
  -3   5  13 809.562 374.695   1
  -3   5  13 1592.50 1003.53  -2
   3   5 -13 1592.50 1003.53   1
  -3   5  12 18607.4 572.379   1
  -3   5  12 18792.1 1320.83  -2
   3   5 -12 18792.1 1320.83   1
  -3  -5  11 9698.41 380.199   1
  -3   5  11 11676.5 1117.61  -2
   3   5 -11 11676.5 1117.61   1
  -3   5  10 251236. 1425.68   1
  -3  -5   9 55.9872 191.789   1
  -3   5   9 163.594 703.321  -2
   3   5  -9 163.594 703.321   1
  -3  -5   8 70481.6 575.863   1
  -3  -5   7 413.465 129.380   1
  -3  -5   6 500.964 239.723   1
  -3   5   6 798.901 605.648  -2
   3   5  -6 798.901 605.648   1
  -3  -5   5 66962.2 764.549   1
  -3   5   5 78318.3 2085.77  -2
   3   5  -5 78318.3 2085.77   1
  -3   5   4 178744. 1856.44   1
  -3   5   4 199635. 1985.03  -2
   3   5  -4 199635. 1985.03   1
  -3   5   3 41823.6 404.616   1
  -3   5   3 46895.4 809.728  -2
   3   5  -3 46895.4 809.728   1
   3  -5  -2 5909.99 404.946   1
   3  -5  -2 6099.85 441.309  -2
  -3  -5   2 6099.85 441.309   1
  -3   5   1 125.424 111.674   1
  -3   5   1 238.492 222.487  -2
   3   5  -1 238.492 222.487   1
  -3   5  -1 134549. 2048.11   1
  -3   5  -1 185306. 2314.95  -2
   3   5   1 185306. 2314.95   1
   3  -5   2 176768. 1721.91   1
  -3   5  -2 232732. 2749.01  -2
   3   5   2 232732. 2749.01   1
   3   5   3 53377.3 404.766   1
  -3   5  -4 246217. 1668.04   1
  -3  -5  -5 1018.41 139.492   1
  -3  -5  -6 6199.00 200.619   1
  -3   5  -7 57516.0 463.134   1
   3  -5   8 41503.2 597.088   1
   3   5   9 55392.2 752.196   1
   3   5  10 225657. 1405.22   1
  -3   5 -11 7361.01 402.493   1
   3  -5  12 3259.72 459.224   1
   3  -5  13 6452.99 571.334   1
  -3   5 -14 170993. 1703.96   1
  -3   5 -15-156.048 568.154   1
  -3   7  16 27446.2 1442.68   1
   3  -7 -15 580.710 1039.47   1
   3  -7 -14 2439.22 567.678   1
   3  -7 -13 683.664 270.231   1
  -3   7  13 1615.31 1072.90  -2
   3   7 -13 1615.31 1072.90   1
   3  -7 -12 331.055 238.462   1
  -3  -7  11 19008.2 367.695   1
   3  -7 -10 1287.02 164.983   1
   3   7  -9 49897.3 904.089   1
  -3   7   8 47867.5 796.478   1
  -3   7   8 58846.9 1795.78  -2
   3   7  -8 58846.9 1795.78   1
  -3   7   7 30420.7 628.631   1
  -3   7   7 35590.6 1343.47  -2
   3   7  -7 35590.6 1343.47   1
  -3   7   6 34356.4 403.884   1
  -3   7   6 56735.3 1578.10  -2
   3   7  -6 56735.3 1578.10   1
  -3   7   5 14582.3 260.066   1
  -3   7   5 18364.1 716.735  -2
   3   7  -5 18364.1 716.735   1
  -3   7   4 299.944 135.297   1
  -3   7   4 379.351 401.687  -2
   3   7  -4 379.351 401.687   1
   3  -7  -3 117074. 830.033   1
  -3   7   3 145239. 1519.71  -2
   3   7  -3 145239. 1519.71   1
   3  -7  -1 1119.30 108.555   1
   3  -7  -1 1363.41 312.279  -2
  -3  -7   1 1363.41 312.279   1
  -3   7  -1 4702.30 215.244   1
  -3   7  -1 5807.62 489.199  -2
   3   7   1 5807.62 489.199   1
  -3   7  -2 18880.8 205.035   1
   3   7   3 86721.3 635.741   1
   3   7   4 506651. 4882.82   1
  -3  -7  -5 465.494 221.241   1
   3   7   6 331455. 1702.14   1
  -3  -7  -7 139.439 243.185   1
  -3  -7  -8 84167.3 855.340   1
  -3   7  -9 52086.8 671.449   1
  -3  -7 -10 47930.0 743.006   1
  -3  -7 -11 1000.58 383.864   1
  -3   7 -12 40589.9 893.123   1
   3   7  13 17005.4 674.132   1
  -3   7 -14 41628.9 959.378   1
  -3   7 -15 117.836 567.593   1
  -3  -9  15 101472. 1966.50   1
  -3   9  15 130560. 3065.83  -2
   3   9 -15 130560. 3065.83   1
   3  -9 -14 24903.9 1132.25   1
  -3  -9  13 1186.06 562.948   1
  -3   9  12 13493.9 606.671   1
  -3  -9  11 239.899 494.011   1
  -3   9  11 473.423 892.827  -2
   3   9 -11 473.423 892.827   1
   3  -9 -10 20944.7 834.439   1
  -3   9  10 28399.5 1487.33  -2
   3   9 -10 28399.5 1487.33   1
   3   9  -9 85391.4 1101.05   1
  -3   9   9 110074. 2460.49  -2
   3   9  -9 110074. 2460.49   1
   3   9  -8 103400. 1153.45   1
  -3   9   8 124964. 2542.28  -2
   3   9  -8 124964. 2542.28   1
  -3   9   7 9510.67 280.486   1
  -3   9   6 16852.4 377.087   1
  -3   9   6 24332.1 1203.37  -2
   3   9  -6 24332.1 1203.37   1
  -3   9   5 4755.58 217.798   1
   3  -9  -5 6233.04 1004.69  -2
  -3  -9   5 6233.04 1004.69   1
  -3  -9   4 121615. 1040.08   1
   3  -9  -4 145257. 1877.38  -2
  -3  -9   4 145257. 1877.38   1
   3  -9  -3 87551.1 747.223   1
  -3   9   3 113084. 1706.93  -2
   3   9  -3 113084. 1706.93   1
   3  -9  -2 819.964 145.944   1
   3  -9  -2 1114.31 372.478  -2
  -3  -9   2 1114.31 372.478   1
  -3   9   1 35564.4 318.441   1
  -3   9   1 49354.4 880.471  -2
   3   9  -1 49354.4 880.471   1
   3  -9   0 131.436 207.156   1
  -3   9   0 291.998 443.609  -2
   3   9   0 291.998 443.609   1
   3  -9   1 1089.78 254.608   1
  -3  -9  -1 1599.01 495.963  -2
   3  -9   1 1599.01 495.963   1
  -3  -9  -2 70972.6 663.053   1
  -3  -9  -2 87675.3 2114.89  -2
   3  -9   2 87675.3 2114.89   1
   3   9   3 9062.45 197.822   1
  -3   9  -4 3606.57 225.266   1
   3  -9   5 155555. 991.913   1
   3  -9   6 158895. 1120.72   1
   3  -9   7 44595.3 753.925   1
   3  -9   8 14179.9 484.378   1
  -3   9  -9 6367.64 390.083   1
   3   9  10 2410.46 393.438   1
   3  -9  11 9346.59 472.198   1
  -3   9 -12 13528.1 635.065   1
  -3   9 -13 2709.73 582.923   1
  -3   9 -14 877.987 587.034   1
  -3  11  14-0.99222 693.172   1
  -3  11  13 10320.7 758.867   1
  -3 -11  12 14404.6 829.301   1
   3  11 -11 18946.3 709.436   1
  -3  11  10 56126.6 861.694   1
  -3  11   9 217588. 1644.52   1
  -3  11   8 391.186 193.830   1
  -3  11   7 35063.5 509.221   1
  -3 -11   6 117931. 863.418   1
  -3  11   5 130584. 964.955   1
   3 -11  -5 169190. 2246.26  -2
  -3 -11   5 169190. 2246.26   1
   3 -11  -4 33657.5 556.571   1
   3 -11  -4 40041.3 1292.49  -2
  -3 -11   4 40041.3 1292.49   1
   3 -11  -3 197.217 211.691   1
   3 -11  -3 355.940 687.556  -2
  -3 -11   3 355.940 687.556   1
  -3  11   2 5950.49 285.254   1
  -3  11   2 7819.32 631.436  -2
   3  11  -2 7819.32 631.436   1
   3 -11  -1 129558. 701.655   1
   3 -11  -1 412864. 3385.62  -2
  -3 -11   1 412864. 3385.62   1
   3 -11   0 70471.2 767.811   1
  -3  11   0 85803.5 2332.38  -2
   3  11   0 85803.5 2332.38   1
  -3  11  -1 194275. 1501.12   1
  -3  11  -1 236005. 2416.58  -2
   3  11   1 236005. 2416.58   1
   3 -11   2 21268.0 412.268   1
  -3  11  -2 26929.0 1474.18  -2
   3  11   2 26929.0 1474.18   1
   3 -11   3 2954.74 264.432   1
   3  11   4 2995.94 199.427   1
  -3 -11  -5 106278. 752.174   1
   3 -11   6-25.3891 233.147   1
  -3  11  -7 71566.7 771.945   1
  -3  11  -8 6657.45 417.184   1
   3 -11   9 3641.97 404.775   1
  -3 -11 -10 10759.4 583.374   1
   3 -11  11 8565.73 666.014   1
   3  11  12 2536.86 501.198   1
  -3  11 -13 10817.3 715.990   1
  -3  13  13 112.089 708.731   1
  -3  13  12 3816.85 564.422   1
  -3 -13  11 23346.3 840.157   1
  -3  13  10 2013.68 448.833   1
   3  13  -9 193361. 1483.25   1
  -3 -13   8 18909.6 488.591   1
   3 -13  -7 27641.8 571.737   1
   3  13  -6 405.529 310.572   1
  -3  13   5 10957.3 420.289   1
   3 -13  -5 13906.1 1553.47  -2
  -3 -13   5 13906.1 1553.47   1
  -3  13   4 44.4061 256.675   1
   3 -13  -4 251.825 1141.11  -2
  -3 -13   4 251.825 1141.11   1
   3  13  -3 99194.9 783.727   1
   3 -13  -3 119226. 2043.95  -2
  -3 -13   3 119226. 2043.95   1
  -3 -13   2 51.1095 193.924   1
   3 -13  -2 292.122 1030.47  -2
  -3 -13   2 292.122 1030.47   1
  -3 -13   1 25763.6 519.460   1
  -3  13   1 30661.8 1680.94  -2
   3  13  -1 30661.8 1680.94   1
  -3  13   0 1274.92 367.844   1
   3 -13   0 1500.27 579.903  -2
  -3 -13   0 1500.27 579.903   1
  -3 -13  -1 46410.2 868.556   1
  -3 -13  -1 63298.1 2214.94  -2
   3 -13   1 63298.1 2214.94   1
   3 -13   2 1068.11 372.528   1
  -3  13  -2 699.867 698.434  -2
   3  13   2 699.867 698.434   1
   3 -13   3 8388.89 347.584   1
   3  13   4 10321.2 386.089   1
   3  13   5 58489.2 592.424   1
   3 -13   6 497.422 305.688   1
   3  13   7 16.6737 364.294   1
   3  13   8 96.9938 369.850   1
   3 -13   9 23678.9 634.146   1
  -3  13 -10 1060.93 475.931   1
  -3  13 -11 22145.8 881.670   1
  -3  13 -12-24.1885 589.501   1
   3  15 -11 18503.7 812.598   1
  -3 -15  10 114.298 715.599   1
  -3 -15   9 374.657 562.491   1
   3  15  -8 33056.5 652.191   1
   3  15  -7 1389.62 401.652   1
   3 -15  -6 20020.2 623.222   1
   3  15  -5 14791.4 529.320   1
   3 -15  -5 18621.6 1415.05  -2
  -3 -15   5 18621.6 1415.05   1
   3  15  -4 986.214 353.422   1
   3 -15  -4 1069.56 1091.97  -2
  -3 -15   4 1069.56 1091.97   1
  -3  15   3 24182.6 805.730   1
   3 -15  -3 25741.3 1395.57  -2
  -3 -15   3 25741.3 1395.57   1
  -3 -15   2 14026.0 670.546   1
  -3 -15   2 20905.3 1173.71  -2
   3 -15  -2 20905.3 1173.71   1
  -3  15   1 113331. 1286.59   1
   3 -15  -1 163486. 2543.42  -2
  -3 -15   1 163486. 2543.42   1
  -3 -15   0 10319.0 713.942   1
  -3 -15   0 17478.7 1534.01  -2
   3 -15   0 17478.7 1534.01   1
   3  15   1 6883.53 604.781   1
   3 -15   1 11517.6 1019.84  -2
  -3 -15  -1 11517.6 1019.84   1
   3  15   2 17014.5 706.125   1
  -3  15  -2 17761.5 2232.42  -2
   3  15   2 17761.5 2232.42   1
  -3 -15  -3 5114.39 564.032   1
  -3  15  -4 62463.5 1128.85   1
  -3  15  -5 148547. 1836.83   1
  -3  15  -6 5676.42 492.069   1
   3 -15   7 8892.17 586.370   1
   3 -15   8 1033.99 480.908   1
  -3  15  -9 5551.53 678.179   1
   3 -15  10 42843.3 1084.27   1
   3  17  -9 404.972 793.383   1
  -3  17   8 864.875 761.467   1
  -3  17   7 756.446 626.712   1
   3 -17  -6 17147.4 1363.03   1
   3  17  -5 118.056 631.136   1
   3 -17  -5 727.039 1801.70  -2
  -3 -17   5 727.039 1801.70   1
   3 -17  -4 12529.2 833.263   1
   3 -17  -4 15740.7 2096.01  -2
  -3 -17   4 15740.7 2096.01   1
   3  17  -3 4401.95 670.249   1
   3 -17  -3 3549.71 1715.57  -2
  -3 -17   3 3549.71 1715.57   1
  -3  17   2 55505.0 1736.44   1
   3 -17  -2 75161.6 1955.36  -2
  -3 -17   2 75161.6 1955.36   1
   3  17  -1 62727.5 1727.09   1
   3 -17  -1 73541.5 2897.03  -2
  -3 -17   1 73541.5 2897.03   1
   3  17   0 385.414 728.340   1
   3 -17   0 36.6150 930.122  -2
  -3 -17   0 36.6150 930.122   1
   3  17   1 1308.47 738.718   1
  -3 -17  -1 1525.15 1369.26  -2
   3 -17   1 1525.15 1369.26   1
  -3  17  -2 37445.2 1153.62   1
   3 -17   2 64067.6 1921.09  -2
  -3 -17  -2 64067.6 1921.09   1
   3  17   3 3777.77 613.636   1
   3  17   4 51424.2 1288.27   1
  -3  17  -5 63603.8 1265.80   1
  -3 -17  -6 20411.5 874.375   1
   3 -17   7 10616.9 760.822   1
  -3 -17  -8 22905.6 1223.72   1
  -3 -19   6 18985.9 958.201   1
   3 -19  -5 1818.87 712.728   1
  -3  19   4 5707.77 1029.35   1
   3 -19  -4 7116.34 2124.61  -2
  -3 -19   4 7116.34 2124.61   1
   3 -19  -3 24335.5 1116.20   1
   3 -19  -3 30042.0 2556.02  -2
  -3 -19   3 30042.0 2556.02   1
  -3  19   2 1885.52 1611.10   1
   3 -19  -2 3036.56 1133.51  -2
  -3 -19   2 3036.56 1133.51   1
  -3  19   1 7392.16 830.367   1
   3 -19  -1 10558.1 1952.88  -2
  -3 -19   1 10558.1 1952.88   1
   3 -19   0 33006.9 1284.76   1
   3 -19   0 43492.4 2576.49  -2
  -3 -19   0 43492.4 2576.49   1
  -3  19  -1 2540.73 1008.36   1
   3 -19   1 2300.84 1113.69  -2
  -3 -19  -1 2300.84 1113.69   1
   3 -19   2 4491.49 975.228   1
  -3  19  -3 84.6044 919.276   1
   3 -19   3 637.919 1459.50  -2
  -3 -19  -3 637.919 1459.50   1
   3 -19   4 7533.57 899.953   1
  -3  19  -5 2481.55 878.269   1
  -4   0  16 272332. 5400.32   1
   4   0 -14 14058.8 939.337   1
   4   0 -12 58.5011 461.685   1
   4   0  -8 4341.18 361.708   1
  -4   0   6 97901.6 1396.81   1
   4   0  -4 45579.3 399.500   1
   4   0   6 195579. 2260.28   1
  -4   0  -8 16657.9 372.768   1
  -4   0 -10 134044. 1198.43   1
  -4   0 -12 65197.4 1594.02   1
   4   0  14 2149.75 762.456   1
   4   0  16 74.9465 835.223   1
  -4   2  17 21203.5 1432.33   1
   4   2 -16 25812.6 1224.57   1
   4   2 -15 45640.8 1030.00   1
  -4  -2  14 4695.04 576.146   1
  -4  -2  13 8610.48 439.831   1
  -4  -2  12 62675.4 792.091   1
   4   2 -11 59136.6 684.006   1
  -4  -2  10 209461. 1281.36   1
  -4  -2   9 143455. 1029.39   1
  -4   2   8 3630.47 217.255   1
  -4  -2   7 90512.1 647.927   1
   4   2  -5 5781.81 146.677   1
  -4   2   2 74202.5 961.243   1
  -4   2   0 72468.8 560.434   1
   4  -2   0 110228. 1631.33  -2
  -4  -2   0 110228. 1631.33   1
   4   2   2 1127.71 79.7019   1
  -4  -2  -3 26917.7 358.385   1
  -4   2  -4 144467. 966.415   1
  -4  -2  -5 26542.8 399.099   1
   4   2   6 3796.02 223.478   1
  -4   2  -7 90392.1 1047.24   1
  -4   2  -8 1167.27 241.008   1
  -4  -2  -9 221.332 233.324   1
  -4  -2 -10 41047.6 626.829   1
  -4  -2 -11 51439.8 741.059   1
  -4  -2 -12 921.567 388.820   1
   4  -2  13 21489.7 1939.73   1
  -4   2 -14 7068.01 665.371   1
  -4  -2 -15 2321.72 609.974   1
   4   2  16 19465.7 888.149   1
   4  -4 -16 2316.30 639.873   1
  -4  -4  15 20061.2 988.279   1
   4   4 -14 2942.00 393.942   1
  -4  -4  13 35463.1 604.117   1
  -4  -4  12 97235.0 928.145   1
  -4  -4  11 14876.2 410.517   1
  -4   4  10 5501.46 297.814   1
  -4   4   9 102014. 909.826   1
  -4   4   8 171860. 1211.50   1
   4   4  -7 2043.02 128.031   1
  -4   4   6 137291. 947.465   1
  -4   4   6 157016. 2807.69  -2
   4   4  -6 157016. 2807.69   1
  -4   4   4 32617.8 661.173   1
  -4   4   4 39731.5 612.027  -2
   4   4  -4 39731.5 612.027   1
  -4   4   0 169020. 2322.99   1
   4  -4   1 58628.1 427.167   1
  -4   4  -1 84504.2 753.384  -2
   4   4   1 84504.2 753.384   1
  -4  -4  -2 92.6104 98.4946   1
   4   4   5 246357. 1591.43   1
   4   4   6 4181.10 250.155   1
  -4   4  -7 76554.1 731.817   1
   4   4   8 67729.2 780.785   1
   4  -4   9 427296. 2574.74   1
  -4   4 -10 91034.1 927.603   1
   4   4  11 81059.7 882.488   1
  -4  -4 -12 4969.72 437.076   1
  -4   4 -13 15829.2 643.228   1
   4  -4  14 4718.49 612.189   1
   4  -4  15 128254. 1810.53   1
  -4   6  16 11059.1 795.324   1
  -4  -6  15 23432.8 1415.35   1
   4   6 -14 822.371 735.456   1
  -4   6  13 58332.5 696.024   1
  -4  -6  12 8613.64 265.170   1
  -4   6  11 51619.6 421.338   1
  -4   6  11 155520. 2903.83  -2
   4   6 -11 155520. 2903.83   1
   4   6 -10 3479.86 457.588   1
  -4   6  10 4453.75 940.928  -2
   4   6 -10 4453.75 940.928   1
   4   6  -9 20722.2 660.919   1
  -4   6   9 26275.2 1337.36  -2
   4   6  -9 26275.2 1337.36   1
  -4  -6   8 74.2987 398.274   1
  -4   6   8 126.628 700.013  -2
   4   6  -8 126.628 700.013   1
  -4  -6   7 38269.8 655.272   1
  -4   6   7 45987.4 1878.29  -2
   4   6  -7 45987.4 1878.29   1
  -4  -6   6 51024.4 759.935   1
  -4   6   6 58304.4 1785.44  -2
   4   6  -6 58304.4 1785.44   1
  -4   6   4 232444. 3484.88   1
  -4   6   4 255825. 2486.63  -2
   4   6  -4 255825. 2486.63   1
   4  -6  -3 113672. 1079.83   1
   4  -6  -3 136983. 2112.38  -2
  -4  -6   3 136983. 2112.38   1
   4  -6  -2 3125.25 251.941   1
   4  -6  -2 3650.68 292.773  -2
  -4  -6   2 3650.68 292.773   1
   4  -6  -1 97470.0 679.584   1
   4  -6  -1 120860. 1334.32  -2
  -4  -6   1 120860. 1334.32   1
   4  -6   0 761.543 192.478   1
  -4   6   0 1051.54 587.807  -2
   4   6   0 1051.54 587.807   1
  -4   6  -2 139234. 1332.05   1
  -4   6  -3 228461. 1622.28   1
   4   6   4 328526. 2341.01   1
  -4  -6  -5 57441.7 552.186   1
  -4   6  -6 15425.7 280.583   1
  -4   6  -7 243873. 1451.40   1
  -4   6  -8 11650.5 376.605   1
   4   6   9 393664. 2126.69   1
   4  -6  10 40892.4 681.646   1
  -4  -6 -11 24950.2 572.704   1
  -4  -6 -12 6780.86 559.821   1
  -4   6 -13 81777.2 1209.06   1
   4  -6  14 10801.5 771.590   1
  -4  -6 -15 91634.2 1569.10   1
  -4  -8  15 17291.7 1072.38   1
  -4   8  15 20345.9 1645.34  -2
   4   8 -15 20345.9 1645.34   1
   4  -8 -14 16622.0 1020.29   1
  -4   8  14 21549.2 1610.96  -2
   4   8 -14 21549.2 1610.96   1
  -4  -8  13 19111.9 741.001   1
  -4   8  12 251.598 488.092   1
  -4   8  12 107.503 952.816  -2
   4   8 -12 107.503 952.816   1
  -4  -8  11 92694.9 1118.19   1
   4   8 -10 2389.39 383.677   1
  -4  -8   9 60020.2 846.048   1
  -4  -8   8 52215.5 857.280   1
  -4   8   8 67297.5 1935.37  -2
   4   8  -8 67297.5 1935.37   1
  -4   8   7 34633.4 684.270   1
  -4   8   7 41914.4 1534.18  -2
   4   8  -7 41914.4 1534.18   1
  -4  -8   6 9792.51 459.456   1
  -4   8   6 12012.0 942.343  -2
   4   8  -6 12012.0 942.343   1
  -4   8   5 35633.1 442.319   1
   4  -8  -5 50190.1 947.784  -2
  -4  -8   5 50190.1 947.784   1
  -4   8   4 4593.52 317.988   1
  -4   8   4 6123.65 394.398  -2
   4   8  -4 6123.65 394.398   1
   4  -8  -3 676.530 185.012   1
   4  -8  -3 635.406 308.337  -2
  -4  -8   3 635.406 308.337   1
   4  -8  -2 31585.7 470.749   1
  -4   8   2 36463.4 848.303  -2
   4   8  -2 36463.4 848.303   1
  -4   8   1 91347.7 957.021   1
  -4   8   1 102430. 1250.62  -2
   4   8  -1 102430. 1250.62   1
   4   8   0 17146.6 454.078   1
  -4   8   0 21980.9 657.883  -2
   4   8   0 21980.9 657.883   1
  -4   8  -2 23949.6 396.847   1
  -4   8  -2 29676.4 1338.65  -2
   4   8   2 29676.4 1338.65   1
   4  -8   3 222177. 894.538   1
   4   8   4 84218.9 676.085   1
  -4  -8  -5 2370.69 231.910   1
   4  -8   6 3161.17 256.375   1
   4  -8   7 111647. 859.575   1
  -4   8  -8 55863.3 738.824   1
  -4   8  -9 28091.1 516.062   1
   4   8  10 14394.7 534.205   1
   4   8  11 75880.0 1026.80   1
   4   8  12 1082.91 536.938   1
  -4   8 -13 11686.2 615.434   1
   4   8  14 3365.63 557.326   1
  -4 -10  15 2686.30 1079.26   1
  -4  10  15 2747.00 1338.77  -2
   4  10 -15 2747.00 1338.77   1
  -4 -10  14 8302.09 670.948   1
  -4  10  13 10052.1 887.259   1
  -4 -10  12 15746.3 695.931   1
  -4  10  11 34336.6 946.730   1
  -4  10  11 44231.9 1834.66  -2
   4  10 -11 44231.9 1834.66   1
  -4  10  10 190483. 1763.33   1
  -4  10  10 244398. 3762.48  -2
   4  10 -10 244398. 3762.48   1
  -4 -10   9 3564.45 570.923   1
  -4 -10   8 21631.0 929.355   1
  -4  10   8 24163.2 1369.32  -2
   4  10  -8 24163.2 1369.32   1
   4  10  -7 1085.13 287.456   1
  -4  10   6 8611.97 363.555   1
   4 -10  -5 41694.5 632.193   1
   4 -10  -5 53627.8 1391.62  -2
  -4 -10   5 53627.8 1391.62   1
  -4  10   4 99756.6 1232.08   1
   4 -10  -4 115258. 1912.42  -2
  -4 -10   4 115258. 1912.42   1
   4 -10  -3 8639.39 301.369   1
   4 -10  -3 9534.69 637.288  -2
  -4 -10   3 9534.69 637.288   1
  -4  10   2 72015.8 510.563   1
   4 -10  -2 94774.8 1417.33  -2
  -4 -10   2 94774.8 1417.33   1
  -4  10   1 211685. 1372.35   1
   4 -10  -1 242727. 2123.81  -2
  -4 -10   1 242727. 2123.81   1
   4 -10   0 186280. 1280.99   1
  -4  10   0 219063. 3325.37  -2
   4  10   0 219063. 3325.37   1
  -4 -10  -1 5826.49 325.494   1
  -4  10  -1 7129.23 668.534  -2
   4  10   1 7129.23 668.534   1
  -4  10  -2 31048.5 542.395   1
  -4  10  -2 36442.8 1435.46  -2
   4  10   2 36442.8 1435.46   1
  -4  10  -3 32647.7 461.724   1
  -4  10  -4 3923.51 212.323   1
   4  10   5 36563.1 476.289   1
   4  10   6 40916.2 513.171   1
  -4  10  -7 6729.27 327.617   1
   4 -10   8 9415.47 472.929   1
  -4 -10  -9 4363.63 394.655   1
   4 -10  10 4514.97 426.532   1
  -4  10 -11 9031.55 657.361   1
   4 -10  12 19887.3 782.896   1
  -4  10 -13 734.440 537.450   1
  -4  10 -14 67.6915 676.895   1
  -4  12  13 11672.7 706.144   1
  -4  12  12 7995.96 662.703   1
  -4  12  11 27460.2 776.569   1
  -4  12  10 70227.7 1102.35   1
  -4 -12   9 5233.94 437.889   1
  -4  12   8 4189.05 388.792   1
  -4  12   7 204.261 205.273   1
  -4  12   6 73500.3 771.477   1
  -4 -12   5 99616.4 880.114   1
   4 -12  -5 136005. 2212.49  -2
  -4 -12   5 136005. 2212.49   1
   4  12  -4 319566. 1912.13   1
   4 -12  -4 374638. 3451.89  -2
  -4 -12   4 374638. 3451.89   1
   4 -12  -3 2400.79 322.379   1
   4 -12  -3 2611.06 662.073  -2
  -4 -12   3 2611.06 662.073   1
   4 -12  -2 2724.91 207.073   1
  -4  12   2 4105.55 574.358  -2
   4  12  -2 4105.55 574.358   1
  -4  12   1 6018.87 337.493   1
   4 -12  -1 6180.00 645.901  -2
  -4 -12   1 6180.00 645.901   1
   4 -12   0 33232.4 656.611   1
  -4  12   0 40103.6 1256.98  -2
   4  12   0 40103.6 1256.98   1
  -4 -12  -1 65836.9 807.326   1
  -4  12  -1 80943.5 2495.76  -2
   4  12   1 80943.5 2495.76   1
  -4  12  -2 169705. 1090.62   1
  -4 -12  -3 61487.1 657.577   1
   4  12   4 716.139 264.991   1
  -4 -12  -5 6421.08 277.215   1
   4 -12   6 124.129 334.258   1
  -4  12  -7-25.2634 365.313   1
  -4  12  -8 6.93856 327.408   1
   4  12   9-33.9676 389.848   1
  -4  12 -10 5167.40 551.356   1
  -4  12 -11 8827.60 667.756   1
  -4 -12 -12 199.779 497.440   1
  -4  14  12 29077.6 1050.95   1
  -4  14  11 12078.6 775.270   1
  -4  14  10 214.266 929.852   1
  -4 -14   9 2672.88 484.369   1
  -4  14   8 54391.5 644.233   1
  -4 -14   7 9382.63 438.402   1
  -4 -14   6 51039.0 745.778   1
  -4 -14   5 38137.0 679.769   1
   4 -14  -5 49813.7 1730.24  -2
  -4 -14   5 49813.7 1730.24   1
   4 -14  -4 629.813 343.101   1
   4 -14  -4 320.196 1010.35  -2
  -4 -14   4 320.196 1010.35   1
  -4 -14   3 13254.7 436.259   1
   4 -14  -3 20308.7 1334.03  -2
  -4 -14   3 20308.7 1334.03   1
   4 -14  -2 116344. 1187.37   1
   4 -14  -2 140838. 1873.49  -2
  -4 -14   2 140838. 1873.49   1
   4 -14  -1 2308.26 410.482   1
  -4  14   1 3204.53 884.150  -2
   4  14  -1 3204.53 884.150   1
  -4 -14   0 62686.4 924.321   1
  -4  14   0 78690.7 1439.38  -2
   4  14   0 78690.7 1439.38   1
  -4  14  -1 61271.4 954.521   1
  -4  14  -1 82823.1 2617.63  -2
   4  14   1 82823.1 2617.63   1
  -4 -14  -2 12917.5 594.921   1
  -4 -14  -2 15632.6 1229.42  -2
   4 -14   2 15632.6 1229.42   1
   4  14   3 22974.2 602.626   1
  -4  14  -3 21396.0 2194.88  -2
   4  14   3 21396.0 2194.88   1
  -4  14  -4 122432. 1090.75   1
   4  14   5 836.519 343.334   1
   4  14   6 2172.56 379.570   1
  -4  14  -7 6202.26 505.959   1
   4  14   8 12431.1 574.917   1
   4  14   9 886.617 471.781   1
   4 -14  10 90909.6 1638.22   1
   4  14  11 428.718 540.754   1
  -4 -16  10 2973.07 674.826   1
  -4 -16   9 7038.55 741.154   1
  -4  16   8 7719.76 625.350   1
   4  16  -7 31787.4 784.409   1
   4 -16  -6 65542.8 1146.95   1
  -4  16   5 72376.1 1245.19   1
   4 -16  -5 101368. 3440.64  -2
  -4 -16   5 101368. 3440.64   1
  -4  16   4 9195.92 1025.56   1
   4 -16  -4 11554.6 1425.71  -2
  -4 -16   4 11554.6 1425.71   1
   4  16  -3 41898.1 1231.24   1
   4 -16  -3 70267.6 1939.29  -2
  -4 -16   3 70267.6 1939.29   1
   4  16  -2 1959.85 724.864   1
   4 -16  -2 2772.19 1454.53  -2
  -4 -16   2 2772.19 1454.53   1
  -4  16   1 896.117 598.805   1
  -4 -16   1 1128.49 886.928  -2
   4 -16  -1 1128.49 886.928   1
   4 -16   0 181231. 1930.41   1
   4 -16   0 284405. 5334.40  -2
  -4 -16   0 284405. 5334.40   1
  -4 -16  -1 44534.0 1059.86   1
   4  16   2 6568.33 600.008   1
   4  16   3 83376.2 1347.53   1
  -4  16  -4 29576.7 1028.38   1
   4 -16   5 8442.35 672.778   1
   4 -16   6 86528.1 1275.35   1
   4  16   7 30782.4 989.811   1
   4  16   8 21161.9 827.875   1
   4 -16   9 43031.7 1337.86   1
  -4  18   8 199.963 585.926   1
   4 -18  -7 760.059 623.173   1
  -4  18   6 549.317 622.200   1
   4 -18  -6 598.183 2127.10  -2
  -4 -18   6 598.183 2127.10   1
   4 -18  -5 2422.20 689.424   1
   4 -18  -5 3202.45 2031.85  -2
  -4 -18   5 3202.45 2031.85   1
   4 -18  -4 6707.40 755.534   1
   4 -18  -4 7967.93 2115.07  -2
  -4 -18   4 7967.93 2115.07   1
  -4  18   3 29171.8 1447.43   1
   4 -18  -3 36666.1 2595.18  -2
  -4 -18   3 36666.1 2595.18   1
   4 -18  -2 1184.69 780.033   1
   4 -18  -2 1030.70 1717.43  -2
  -4 -18   2 1030.70 1717.43   1
   4  18  -1 346.573 649.063   1
   4 -18  -1-0.03551 1460.77  -2
  -4 -18   1-0.03551 1460.77   1
  -4  18   0-15.2690 766.761   1
  -4 -18   0-82.5004 1371.51  -2
   4 -18   0-82.5004 1371.51   1
   4  18   1 7398.11 808.591   1
   4 -18   1 7184.86 1580.87  -2
  -4 -18  -1 7184.86 1580.87   1
  -4  18  -2 7298.74 1365.47   1
  -4 -18  -2 8634.42 1779.57  -2
   4 -18   2 8634.42 1779.57   1
  -4 -18  -3 96696.9 1648.62   1
   4  18   4 237.141 764.002   1
  -4  18  -5 6455.09 1038.48   1
   4 -18   6-119.066 659.869   1
  -4 -18  -7 23731.6 990.099   1
  -4  20   2 2604.25 1062.71   1
  -4 -20   2 3306.25 1237.00  -2
   4 -20  -2 3306.25 1237.00   1
  -4  20   1 382.800 1039.59   1
  -4 -20   1 422.098 1156.66  -2
   4 -20  -1 422.098 1156.66   1
   4  20   0 45.2865 1038.51   1
  -4 -20   0-38.4413 1179.59  -2
   4 -20   0-38.4413 1179.59   1
  -4  20  -1 10096.5 1225.18   1
   4 -20   1 11073.0 1972.91  -2
  -4 -20  -1 11073.0 1972.91   1
   4 -20   2 5673.73 1543.21   1
  -5  -1  17 2046.26 1745.79   1
  -5   1  16 5679.10 918.722   1
   5  -1 -15 72806.6 1260.28   1
  -5  -1  14 25632.1 687.326   1
   5  -1 -13 11158.7 444.096   1
  -5   1  12 603.045 318.808   1
  -5   1  11 138579. 1186.00   1
  -5  -1  10 120140. 1022.44   1
  -5  -1   9 28701.6 472.610   1
   5  -1  -8 5440.02 238.728   1
  -5   1   7 171885. 1067.86   1
   5  -1  -6 3260.05 158.626   1
   5   1  -4 32253.0 264.269   1
  -5   1   4 39856.0 921.499  -2
   5   1  -4 39856.0 921.499   1
  -5   1   2 6113.53 182.077   1
  -5  -1   2 8537.03 301.562  -2
   5  -1  -2 8537.03 301.562   1
   5  -1   2 25831.9 316.410   1
   5  -1   2 34453.8 845.587  -2
  -5  -1  -2 34453.8 845.587   1
   5  -1   4 3685.91 150.731   1
  -5   1  -6 42781.5 522.220   1
  -5   1  -7 8494.59 301.013   1
   5   1   8 116961. 880.424   1
   5  -1   9 1961.24 271.626   1
  -5  -1 -10 8156.25 381.741   1
  -5  -1 -11 1475.05 315.799   1
  -5  -1 -12 548.472 443.030   1
   5  -1  13 3662.28 809.738   1
  -5   1 -14 3159.07 577.674   1
   5  -1  15 6561.33 797.838   1
  -5  -3  17 2536.81 1898.38   1
  -5  -3  16 21267.2 1030.60   1
  -5   3  15 11126.4 782.868   1
  -5  -3  14 3416.21 407.741   1
   5  -3 -13 78776.4 900.290   1
   5   3 -12 413.717 311.037   1
   5   3 -11 43307.0 568.401   1
   5   3 -10 15286.6 364.432   1
  -5   3   9 102152. 686.710   1
  -5   3   8 17648.4 306.834   1
  -5   3   6 237235. 2662.32   1
  -5   3   5 158057. 1928.36   1
  -5   3   5 180777. 1494.17  -2
   5   3  -5 180777. 1494.17   1
  -5   3   4 30174.4 602.401   1
  -5   3   4 36532.0 383.802  -2
   5   3  -4 36532.0 383.802   1
   5  -3   1 71555.4 439.128   1
   5  -3   1 89126.4 645.799  -2
  -5  -3  -1 89126.4 645.799   1
   5   3   2 11702.2 193.543   1
  -5   3  -2 16384.5 852.178  -2
   5   3   2 16384.5 852.178   1
  -5   3  -3 30580.8 256.452   1
  -5  -3  -4 4129.71 217.222   1
   5  -3   5 242.044 182.421   1
  -5   3  -7 19464.5 491.065   1
   5   3   8 64436.0 683.112   1
   5  -3   9 19663.5 518.273   1
   5   3  10 683.743 318.377   1
   5   3  11 1587.10 366.626   1
   5  -3  12 56787.3 874.536   1
   5  -3  13 22006.6 954.065   1
  -5   3 -14 10269.3 791.409   1
   5   3  15 31045.7 1002.75   1
   5   5 -16 55060.5 1255.83   1
  -5   5  15 21993.4 916.799   1
  -5   5  14 23708.8 489.256   1
  -5  -5  13 2650.39 355.287   1
  -5  -5  12 27043.6 436.720   1
  -5  -5  11 437.572 177.149   1
  -5  -5  10 296587. 1896.08   1
  -5   5   9 13423.0 574.185   1
  -5   5   9 15887.2 1157.44  -2
   5   5  -9 15887.2 1157.44   1
  -5   5   8 204542. 1460.17   1
  -5   5   7 143152. 1426.48   1
  -5   5   5 192552. 2025.85   1
  -5   5   5 242544. 2019.62  -2
   5   5  -5 242544. 2019.62   1
  -5   5   3 25272.2 367.111   1
   5  -5  -3 29160.6 726.797  -2
  -5  -5   3 29160.6 726.797   1
  -5   5   2 128092. 908.832   1
  -5   5   2 169527. 2278.51  -2
   5   5  -2 169527. 2278.51   1
  -5   5  -1 207526. 2720.88   1
  -5   5  -3 35166.6 398.744   1
  -5  -5  -4 30170.3 317.289   1
  -5  -5  -5 294642. 1810.46   1
  -5  -5  -7 64179.6 713.866   1
   5   5   8 46536.1 620.505   1
  -5   5  -9 40092.5 641.405   1
  -5   5 -10 5575.59 365.703   1
  -5  -5 -11 24048.5 613.325   1
  -5  -5 -12 129123. 1412.35   1
  -5   5 -13 2769.88 525.093   1
  -5   5 -14 73310.5 1391.72   1
  -5   5 -15 7636.39 721.785   1
  -5   7  16 26807.9 1026.25   1
  -5  -7  15 900.902 541.672   1
   5  -7 -14 8336.35 640.122   1
  -5  -7  13 18332.6 746.613   1
   5   7 -12 18377.5 669.183   1
  -5  -7  11 34941.7 838.344   1
  -5   7  11 45322.1 1803.73  -2
   5   7 -11 45322.1 1803.73   1
  -5  -7  10 52494.6 1023.53   1
  -5   7  10 64040.8 2014.53  -2
   5   7 -10 64040.8 2014.53   1
  -5  -7   9 31868.1 738.315   1
  -5   7   8 5837.54 461.018   1
  -5   7   8 7163.17 966.682  -2
   5   7  -8 7163.17 966.682   1
  -5  -7   7 42618.4 798.202   1
  -5   7   7 52103.1 2077.43  -2
   5   7  -7 52103.1 2077.43   1
   5   7  -6 37269.2 633.374   1
  -5   7   6 47721.5 1788.95  -2
   5   7  -6 47721.5 1788.95   1
  -5   7   5 62330.3 1715.34   1
   5  -7  -5 78425.8 937.398  -2
  -5  -7   5 78425.8 937.398   1
  -5   7   4 168235. 3319.05   1
   5  -7  -4 182232. 1708.27  -2
  -5  -7   4 182232. 1708.27   1
  -5   7   3 275498. 4054.50   1
  -5   7   3 334118. 3583.08  -2
   5   7  -3 334118. 3583.08   1
  -5   7   2 103.939 190.202   1
   5  -7  -2 85.1489 320.121  -2
  -5  -7   2 85.1489 320.121   1
   5  -7  -1 46695.2 363.281   1
   5  -7  -1 66782.7 1049.41  -2
  -5  -7   1 66782.7 1049.41   1
  -5   7  -1 2638.24 203.117   1
  -5   7  -1 2521.77 711.174  -2
   5   7   1 2521.77 711.174   1
   5   7   3 543.862 202.720   1
  -5   7  -4 9600.67 278.878   1
  -5   7  -5 11353.7 295.214   1
   5   7   6 456929. 2484.87   1
  -5   7  -7 2756.58 219.947   1
   5  -7   8 293952. 1853.07   1
  -5  -7  -9 1359.55 339.903   1
  -5  -7 -10 80065.9 997.884   1
  -5   7 -11 716.814 374.677   1
   5   7  12 103374. 1321.47   1
  -5   7 -13 4883.92 535.066   1
  -5   7 -14 63460.9 1135.00   1
   5  -9 -15 22479.8 1033.45   1
  -5   9  15 29142.5 1817.48  -2
   5   9 -15 29142.5 1817.48   1
   5  -9 -14 25511.3 1223.39   1
  -5   9  14 35372.9 1860.13  -2
   5   9 -14 35372.9 1860.13   1
   5  -9 -13 1558.10 766.632   1
  -5   9  12 18890.3 786.074   1
  -5   9  12 24615.5 1544.84  -2
   5   9 -12 24615.5 1544.84   1
  -5  -9  11 32425.1 1023.72   1
  -5   9  11 35741.1 1721.10  -2
   5   9 -11 35741.1 1721.10   1
   5  -9 -10 7448.62 591.115   1
  -5   9  10 8307.32 1075.32  -2
   5   9 -10 8307.32 1075.32   1
   5  -9  -9 336.334 419.136   1
  -5   9   8 7252.82 481.845   1
  -5   9   8 9809.55 992.848  -2
   5   9  -8 9809.55 992.848   1
  -5   9   7 8705.64 415.722   1
  -5   9   7 11110.3 1055.58  -2
   5   9  -7 11110.3 1055.58   1
   5   9  -6 24606.8 593.319   1
  -5   9   6 32243.0 1487.02  -2
   5   9  -6 32243.0 1487.02   1
  -5   9   5 4215.35 231.527   1
  -5   9   5 5139.08 545.009  -2
   5   9  -5 5139.08 545.009   1
  -5   9   4 57997.6 658.474   1
   5  -9  -4 71215.0 937.867  -2
  -5  -9   4 71215.0 937.867   1
  -5   9   3 962.029 197.419   1
   5  -9  -3 920.702 346.472  -2
  -5  -9   3 920.702 346.472   1
  -5   9   2 71151.2 523.703   1
   5  -9  -2 94345.4 1079.59  -2
  -5  -9   2 94345.4 1079.59   1
   5  -9  -1 756.442 256.875   1
  -5   9   1 752.466 398.230  -2
   5   9  -1 752.466 398.230   1
   5  -9   0 203407. 1293.73   1
  -5   9   0 241252. 2361.46  -2
   5   9   0 241252. 2361.46   1
   5  -9   1 40294.0 573.887   1
   5   9   2 379.644 186.853   1
   5   9   3 2573.52 116.366   1
   5  -9   4 77000.3 579.284   1
   5  -9   5 76196.4 727.006   1
  -5   9  -6 125385. 916.881   1
   5   9   7 319.500 266.604   1
   5  -9   8 1737.20 295.046   1
   5   9   9 6145.64 508.883   1
   5   9  10 5744.31 416.454   1
   5  -9  11 12126.6 700.048   1
  -5  -9 -12 20890.1 727.318   1
   5   9  13 1433.98 494.938   1
  -5   9 -14 5706.18 650.744   1
  -5 -11  14 1595.85 569.856   1
   5 -11 -13 3512.01 718.020   1
  -5  11  13 5428.93 1302.62  -2
   5  11 -13 5428.93 1302.62   1
  -5  11  12 2201.38 733.356   1
  -5  11  12 3217.98 1133.81  -2
   5  11 -12 3217.98 1133.81   1
  -5 -11  11 21728.6 905.166   1
  -5  11  11 29135.0 1659.81  -2
   5  11 -11 29135.0 1659.81   1
  -5 -11  10 32534.3 792.691   1
  -5  11  10 44485.6 1840.16  -2
   5  11 -10 44485.6 1840.16   1
   5  11  -9 39528.5 889.402   1
  -5  11   9 51693.0 1889.44  -2
   5  11  -9 51693.0 1889.44   1
   5  11  -8 1314.12 352.322   1
  -5  11   7 8030.79 464.106   1
   5 -11  -6 47702.3 521.043   1
   5 -11  -6 67104.3 2238.61  -2
  -5 -11   6 67104.3 2238.61   1
  -5  11   5 12220.6 368.996   1
   5 -11  -5 16400.5 1048.15  -2
  -5 -11   5 16400.5 1048.15   1
   5  11  -4 71633.5 765.893   1
   5 -11  -4 87741.0 1291.99  -2
  -5 -11   4 87741.0 1291.99   1
  -5  11   3 2542.37 225.566   1
   5 -11  -3 2616.84 557.536  -2
  -5 -11   3 2616.84 557.536   1
   5  11  -2 8086.23 325.979   1
  -5  11   2 15046.3 706.803  -2
   5  11  -2 15046.3 706.803   1
  -5  11   1 1382.43 262.021   1
  -5  11   1 1296.48 983.135  -2
   5  11  -1 1296.48 983.135   1
   5 -11   0 46533.0 849.662   1
  -5  11   0 53424.6 1494.40  -2
   5  11   0 53424.6 1494.40   1
   5 -11   1 4051.82 441.749   1
  -5  11  -1 5019.25 700.084  -2
   5  11   1 5019.25 700.084   1
  -5  11  -2 22598.5 446.541   1
   5 -11   3 2991.20 258.549   1
   5  11   4 3781.03 268.156   1
  -5  11  -5 2632.48 243.763   1
  -5  11  -6 3176.21 266.226   1
   5  11   7 20743.1 488.899   1
  -5  11  -8 5120.91 397.569   1
  -5 -11  -9 1526.46 407.042   1
  -5  11 -10 814.542 420.163   1
   5 -11  11 628.615 460.608   1
   5  11  12 12767.3 655.520   1
   5 -11  13 8136.53 625.082   1
   5  13 -13 12647.3 794.813   1
  -5  13  12 319.936 576.471   1
  -5  13  11 4542.90 597.485   1
  -5  13  10-26.2422 530.223   1
  -5 -13   9 34929.1 985.263   1
   5 -13  -8 1245.62 431.222   1
  -5  13   7 129099. 1104.42   1
   5 -13  -6-13.8667 321.653   1
   5 -13  -6 263.942 1635.37  -2
  -5 -13   6 263.942 1635.37   1
  -5 -13   5 25504.3 484.607   1
   5 -13  -5 32221.8 1459.77  -2
  -5 -13   5 32221.8 1459.77   1
  -5  13   4 11197.9 336.394   1
   5 -13  -4 15230.1 1254.47  -2
  -5 -13   4 15230.1 1254.47   1
   5 -13  -3 223465. 1750.50   1
   5 -13  -3 256904. 2168.27  -2
  -5 -13   3 256904. 2168.27   1
   5 -13  -2 4250.38 342.175   1
   5 -13  -2 5059.64 725.100  -2
  -5 -13   2 5059.64 725.100   1
  -5 -13   1 68890.7 946.692   1
   5 -13  -1 85896.5 1964.60  -2
  -5 -13   1 85896.5 1964.60   1
   5 -13   0 13918.0 507.544   1
  -5  13   0 15998.5 1601.49  -2
   5  13   0 15998.5 1601.49   1
  -5  13  -1 67132.4 936.546   1
  -5 -13  -1 84340.2 1851.53  -2
   5 -13   1 84340.2 1851.53   1
   5 -13   2 5547.21 386.672   1
  -5  13  -2 6097.79 1141.99  -2
   5  13   2 6097.79 1141.99   1
  -5 -13  -3 8576.30 375.410   1
   5 -13   4 545.324 322.812   1
   5  13   5 11998.7 464.659   1
   5 -13   6 2071.77 410.160   1
   5 -13   7 33702.4 699.512   1
   5  13   8 1323.30 421.025   1
   5 -13   9 4104.28 546.343   1
   5 -13  10 2124.71 731.281   1
   5 -13  11 10340.1 886.583   1
   5 -13  12 488.708 691.249   1
  -5 -15  11 1745.53 576.152   1
   5  15 -10 31985.9 1048.05   1
  -5 -15   9 19254.2 792.753   1
  -5 -15   8 19706.0 678.702   1
   5  15  -7 38560.8 715.474   1
  -5  15   6 85253.9 1163.45   1
   5 -15  -6 111829. 2467.20  -2
  -5 -15   6 111829. 2467.20   1
   5  15  -5 940.876 330.308   1
   5 -15  -5 592.019 1863.46  -2
  -5 -15   5 592.019 1863.46   1
  -5  15   4 90220.9 1441.65   1
   5 -15  -4 104376. 1859.55  -2
  -5 -15   4 104376. 1859.55   1
   5 -15  -3 59445.7 1032.04   1
   5 -15  -3 68016.1 1922.23  -2
  -5 -15   3 68016.1 1922.23   1
  -5 -15   2 8169.44 721.230   1
  -5 -15   2 12392.6 899.481  -2
   5 -15  -2 12392.6 899.481   1
   5  15  -1 107150. 1718.72   1
  -5  15   1 166693. 2142.55  -2
   5  15  -1 166693. 2142.55   1
  -5  15   0 136632. 1627.43   1
   5 -15   0 189645. 3142.79  -2
  -5 -15   0 189645. 3142.79   1
   5  15   1 769.243 509.467   1
   5 -15   2 11610.2 944.194   1
  -5  15  -2 10403.5 2238.76  -2
   5  15   2 10403.5 2238.76   1
   5 -15   3 104391. 1327.37   1
  -5 -15  -4 13987.2 693.074   1
  -5 -15  -5 62942.9 1349.47   1
   5  15   6 31607.3 839.478   1
   5  15   7 3161.85 579.063   1
   5  15   8 12138.6 693.410   1
  -5  15  -9 93725.3 1476.05   1
   5  15  10 7030.32 664.990   1
   5  17  -9 9373.45 1115.26   1
   5  17  -8 2090.25 835.703   1
   5 -17  -7 573.875 798.760   1
   5 -17  -6 26131.6 1167.68   1
   5 -17  -6 28932.2 2612.34  -2
  -5 -17   6 28932.2 2612.34   1
   5 -17  -5 5721.46 755.962   1
   5 -17  -5 8623.93 2102.36  -2
  -5 -17   5 8623.93 2102.36   1
   5 -17  -4 14108.9 957.279   1
   5 -17  -3 8485.05 759.108   1
   5 -17  -3 9068.23 1963.72  -2
  -5 -17   3 9068.23 1963.72   1
   5 -17  -2 65904.4 2965.19  -2
  -5 -17   2 65904.4 2965.19   1
  -5 -17   1 387.756 671.805   1
  -5 -17   1 307.462 1250.71  -2
   5 -17  -1 307.462 1250.71   1
   5 -17   0 153345. 1906.99   1
   5 -17   0 246701. 4556.89  -2
  -5 -17   0 246701. 4556.89   1
   5 -17   1 10588.2 722.238   1
  -5  17  -2 34982.7 1148.37   1
  -5 -17  -3 42254.0 1096.14   1
  -5  17  -4 13351.7 784.842   1
   5 -17   5 19373.7 937.988   1
  -5 -17  -6 130986. 2014.59   1
   5 -17   7 86.4891 608.836   1
   5  17   8 32470.4 1010.66   1
   5  19  -6 11276.8 913.572   1
   5 -19  -6 13977.3 2624.18  -2
  -5 -19   6 13977.3 2624.18   1
   5 -19  -5 92.6642 715.713   1
   5 -19  -5 0.22356 2171.51  -2
  -5 -19   5 0.22356 2171.51   1
  -5  19   4 384.711 652.104   1
   5 -19  -4 991.647 2037.50  -2
  -5 -19   4 991.647 2037.50   1
   5 -19  -3 16018.2 1291.07   1
   5 -19  -2 16083.2 981.355   1
   5 -19  -2 19056.2 2335.82  -2
  -5 -19   2 19056.2 2335.82   1
   5 -19  -1-56.3488 627.179   1
   5  19   0 19545.2 1091.75   1
   5 -19   0 22026.7 2142.74  -2
  -5 -19   0 22026.7 2142.74   1
  -5  19  -1 22768.8 1917.86   1
  -5 -19  -1 30889.6 1677.62  -2
   5 -19   1 30889.6 1677.62   1
  -5  19  -2 3313.95 681.321   1
   5  19   3-128.872 721.330   1
  -5  19  -4 7028.60 1112.13   1
   6   0 -16 128312. 2354.42   1
  -6   0  14 12340.9 802.317   1
  -6   0  12 6774.85 496.513   1
   6   0  -8 181042. 1782.67   1
   6   0  -6 8662.90 298.327   1
   6   0  -4 40043.3 383.576   1
   6   0   4 1092.62 143.534   1
  -6   0  -6 155977. 1695.59   1
  -6   0  -8 103603. 942.931   1
   6   0  10 138047. 1185.75   1
  -6   0 -12 9894.05 910.799   1
  -6   0 -14 242.964 701.898   1
  -6  -2  17 21453.5 1302.17   1
   6   2 -16 39612.0 1507.23   1
   6  -2 -15 34239.6 1037.74   1
  -6  -2  14 811.498 413.592   1
  -6  -2  13 10198.0 411.313   1
  -6   2  12 49251.2 624.922   1
   6  -2 -11 66777.9 701.464   1
   6   2 -10 217295. 1322.46   1
   6  -2  -9 167215. 1072.06   1
  -6   2   8 3680.35 206.224   1
   6  -2  -7 9061.97 242.823   1
  -6   2   5 1267.21 107.039   1
  -6   2   5 1487.06 440.936  -2
   6   2  -5 1487.06 440.936   1
   6  -2  -2 438.296 78.0933   1
  -6   2   2 515.689 214.744  -2
   6   2  -2 515.689 214.744   1
  -6  -2   0 4988.51 160.363   1
   6  -2   0 6031.30 286.534  -2
  -6  -2   0 6031.30 286.534   1
   6  -2   1 84932.3 688.006   1
  -6   2  -1 105185. 1595.35  -2
   6   2   1 105185. 1595.35   1
  -6  -2  -2 42567.7 399.225   1
  -6  -2  -3 134352. 787.116   1
   6   2   4 125512. 1013.06   1
   6  -2   5 18750.6 387.932   1
  -6  -2  -6 4709.34 265.608   1
  -6  -2  -7 14493.9 395.567   1
  -6   2  -8 15221.6 405.893   1
   6  -2   9 49262.4 813.509   1
  -6  -2 -10 75861.8 1045.48   1
   6   2  11 43717.6 743.288   1
  -6  -2 -12 1849.58 483.682   1
  -6  -2 -13 22803.5 1183.61   1
   6  -2  14 3504.49 658.959   1
  -6  -2 -15-76.9174 548.358   1
   6   4 -16 1810.08 755.097   1
   6  -4 -15 2878.64 385.481   1
   6  -4 -14 2390.72 381.988   1
  -6  -4  13 8706.17 394.895   1
   6  -4 -12 105193. 886.640   1
  -6   4  11 164916. 877.735   1
  -6   4  10 132013. 928.491   1
  -6   4   9 36527.7 348.276   1
  -6   4   8 60727.4 860.245   1
  -6  -4   7 164069. 1159.18   1
  -6   4   6 216113. 2505.79   1
   6  -4  -6 252637. 3252.72  -2
  -6  -4   6 252637. 3252.72   1
   6  -4  -3 77457.5 637.408   1
   6  -4  -3 89053.0 964.288  -2
  -6  -4   3 89053.0 964.288   1
  -6   4   0 20269.5 320.944   1
  -6   4   0 26827.3 699.460  -2
   6   4   0 26827.3 699.460   1
  -6  -4  -3 8048.63 188.224   1
  -6   4  -4 169436. 1125.44   1
   6  -4   6 135365. 959.392   1
   6   4   7 45388.4 650.170   1
  -6  -4  -8 9854.31 363.748   1
  -6  -4  -9 8079.11 388.087   1
   6  -4  10 34071.7 618.891   1
   6   4  11 133473. 1161.65   1
  -6  -4 -12 29167.8 823.555   1
  -6   4 -13 5978.25 744.309   1
   6   4  14 537.593 658.130   1
  -6   4 -15 2457.60 699.019   1
  -6  -6  16 4171.10 724.500   1
   6   6 -15 4437.91 672.718   1
   6  -6 -14 10365.6 665.157   1
   6  -6 -13 17.0739 679.522   1
  -6   6  13 112.742 1039.49  -2
   6   6 -13 112.742 1039.49   1
  -6  -6  12 15426.8 718.176   1
  -6   6  12 19950.2 1434.53  -2
   6   6 -12 19950.2 1434.53   1
  -6  -6  11 422972. 2411.25   1
   6   6 -10 19196.8 642.687   1
  -6  -6   9 2486.09 411.797   1
  -6   6   9 2451.63 909.062  -2
   6   6  -9 2451.63 909.062   1
  -6   6   8 37278.5 692.496   1
  -6   6   8 45741.6 1820.05  -2
   6   6  -8 45741.6 1820.05   1
  -6  -6   7 316146. 1978.67   1
  -6  -6   6 1041.30 388.638   1
  -6   6   6 999.867 454.271  -2
   6   6  -6 999.867 454.271   1
  -6   6   4 25565.5 348.395   1
   6  -6  -4 29572.7 716.464  -2
  -6  -6   4 29572.7 716.464   1
  -6   6   3 46.0389 151.631   1
   6  -6  -3 129.301 247.259  -2
  -6  -6   3 129.301 247.259   1
   6  -6  -2 189740. 1555.67   1
  -6   6   2 264186. 4456.26  -2
   6   6  -2 264186. 4456.26   1
  -6   6   0 245925. 1776.54   1
  -6   6   0 325980. 2024.27  -2
   6   6   0 325980. 2024.27   1
  -6   6  -2 597.556 131.506   1
   6  -6   3 7818.65 214.472   1
  -6   6  -4 6906.01 226.469   1
  -6  -6  -6 2834.88 248.029   1
  -6   6  -7 14544.9 400.762   1
   6  -6   8 2855.48 338.999   1
   6   6   9 513.357 299.713   1
   6  -6  10 15553.0 494.486   1
  -6   6 -11 282471. 2249.24   1
  -6  -6 -12 1199.04 476.658   1
  -6   6 -13 393.911 440.976   1
  -6  -6 -14 19955.0 857.958   1
  -6   8  15 13267.6 1022.55   1
  -6   8  15 16629.0 1611.03  -2
   6   8 -15 16629.0 1611.03   1
   6  -8 -14 11681.8 767.349   1
  -6   8  13 5821.21 600.950   1
  -6   8  12-29.1804 670.974   1
  -6   8  12 284.368 948.094  -2
   6   8 -12 284.368 948.094   1
   6   8 -11 85012.0 1181.35   1
  -6  -8  10 1562.93 506.764   1
  -6   8  10 2652.76 1021.77  -2
   6   8 -10 2652.76 1021.77   1
  -6  -8   9 94587.1 1170.18   1
  -6   8   8 219528. 1646.19   1
  -6  -8   7 65931.4 1161.27   1
  -6   8   7 84402.3 2763.44  -2
   6   8  -7 84402.3 2763.44   1
   6   8  -6 27150.8 828.205   1
  -6   8   6 35383.1 1044.90  -2
   6   8  -6 35383.1 1044.90   1
  -6   8   5 79327.6 651.223   1
   6  -8  -5 94013.9 1370.86  -2
  -6  -8   5 94013.9 1370.86   1
   6  -8  -4 103147. 901.501   1
  -6   8   4 121776. 1353.85  -2
   6   8  -4 121776. 1353.85   1
  -6   8   3 41682.8 606.465   1
   6  -8  -3 49071.1 905.716  -2
  -6  -8   3 49071.1 905.716   1
  -6   8   2 313591. 4491.10   1
   6  -8  -2 380502. 5025.60  -2
  -6  -8   2 380502. 5025.60   1
  -6   8   1 44488.6 714.503   1
  -6   8   1 52020.7 864.465  -2
   6   8  -1 52020.7 864.465   1
   6  -8   0 23771.2 500.161   1
  -6   8   0 27258.4 768.335  -2
   6   8   0 27258.4 768.335   1
   6   8   1 62195.1 723.503   1
  -6   8  -1 70485.9 1488.09  -2
   6   8   1 70485.9 1488.09   1
   6  -8   2 223.633 179.455   1
  -6   8  -3 39772.8 357.233   1
  -6   8  -4 55947.4 588.541   1
   6   8   5 126011. 839.484   1
  -6   8  -6 9682.89 347.654   1
  -6   8  -7 82068.2 635.104   1
   6  -8   8 2517.31 350.437   1
  -6  -8  -9 25182.8 593.678   1
  -6   8 -10 233.188 362.649   1
   6   8  11 98792.3 1468.29   1
   6  -8  12 1366.39 450.045   1
  -6   8 -13 7836.45 592.735   1
   6   8  14 2541.79 593.037   1
  -6  10  15 5635.99 1578.82   1
  -6  10  15 11515.0 1495.18  -2
   6  10 -15 11515.0 1495.18   1
  -6 -10  14 2014.94 1110.71   1
  -6  10  14 3339.71 1259.68  -2
   6  10 -14 3339.71 1259.68   1
   6  10 -13 260.499 527.355   1
  -6 -10  12 1626.57 786.384   1
  -6  10  12 1533.01 1091.98  -2
   6  10 -12 1533.01 1091.98   1
   6 -10 -11 4884.90 649.642   1
  -6  10  11 6641.74 1159.28  -2
   6  10 -11 6641.74 1159.28   1
  -6  10  10 53171.6 941.373   1
   6 -10  -9 4627.86 466.451   1
  -6  10   9 5887.38 1008.35  -2
   6  10  -9 5887.38 1008.35   1
   6  10  -8 33297.9 700.798   1
  -6  10   8 43240.0 1902.08  -2
   6  10  -8 43240.0 1902.08   1
  -6 -10   7 391.645 407.438   1
  -6  10   7 344.476 798.052  -2
   6  10  -7 344.476 798.052   1
  -6  10   6 4737.47 198.652   1
   6 -10  -6 7150.02 711.727  -2
  -6 -10   6 7150.02 711.727   1
  -6  10   5 17817.6 534.319   1
   6 -10  -5 22050.1 898.979  -2
  -6 -10   5 22050.1 898.979   1
   6 -10  -4 54679.5 646.767   1
   6 -10  -4 71673.9 1060.79  -2
  -6 -10   4 71673.9 1060.79   1
   6 -10  -3 53.7850 200.878   1
   6 -10  -3 200.992 392.250  -2
  -6 -10   3 200.992 392.250   1
  -6  10   2 122.610 266.049   1
   6 -10  -2 87.2049 382.539  -2
  -6 -10   2 87.2049 382.539   1
   6 -10  -1 35866.7 631.078   1
   6 -10  -1 38012.1 1054.87  -2
  -6 -10   1 38012.1 1054.87   1
   6 -10   0 5420.91 328.741   1
  -6  10   0 6673.17 762.523  -2
   6  10   0 6673.17 762.523   1
  -6 -10  -1 2236.33 239.789   1
  -6  10  -1 2757.74 902.026  -2
   6  10   1 2757.74 902.026   1
  -6  10  -2 277525. 1864.81   1
   6 -10   3 11123.3 349.493   1
   6  10   4 39392.0 361.816   1
   6  10   5 3695.33 239.320   1
   6  10   6 30945.7 496.335   1
  -6  10  -7 488.814 281.315   1
   6 -10   8 20905.9 479.876   1
  -6  10  -9 17082.4 660.922   1
   6 -10  10 59608.5 1189.96   1
   6  10  11 1450.98 456.574   1
   6  10  12 179.080 485.458   1
   6  10  13 2033.77 511.776   1
   6 -12 -13 5444.09 868.391   1
  -6  12  13 7690.99 1356.89  -2
   6  12 -13 7690.99 1356.89   1
  -6 -12  12 2213.13 681.964   1
  -6  12  12 3367.90 1176.25  -2
   6  12 -12 3367.90 1176.25   1
  -6 -12  11 32110.3 1271.82   1
  -6  12  11 43099.4 1916.92  -2
   6  12 -11 43099.4 1916.92   1
  -6 -12  10 6009.96 634.592   1
  -6 -12   9 15764.2 701.786   1
  -6  12   9 20676.7 1376.77  -2
   6  12  -9 20676.7 1376.77   1
  -6 -12   8 2319.86 428.321   1
   6 -12  -7 2787.81 450.880   1
  -6  12   7 3914.34 914.478  -2
   6  12  -7 3914.34 914.478   1
   6 -12  -6 468.476 224.787   1
   6 -12  -6 267.938 1563.04  -2
  -6 -12   6 267.938 1563.04   1
  -6  12   5 6834.55 343.157   1
   6 -12  -5 9408.43 1049.18  -2
  -6 -12   5 9408.43 1049.18   1
   6  12  -4 34804.0 536.376   1
  -6  12   4 43042.5 1128.61  -2
   6  12  -4 43042.5 1128.61   1
  -6  12   3 7902.16 289.681   1
   6 -12  -3 10345.2 849.872  -2
  -6 -12   3 10345.2 849.872   1
  -6  12   2 35323.4 781.734   1
  -6  12   2 43082.9 1263.08  -2
   6  12  -2 43082.9 1263.08   1
  -6 -12   1 52704.4 825.280   1
  -6  12   1 59058.8 1801.29  -2
   6  12  -1 59058.8 1801.29   1
   6 -12   0 4541.51 339.800   1
  -6  12   0 5822.89 864.249  -2
   6  12   0 5822.89 864.249   1
  -6  12  -1 11918.7 477.780   1
  -6  12  -1 13394.9 934.309  -2
   6  12   1 13394.9 934.309   1
   6 -12   2 9858.07 367.559   1
   6  12   3 5694.11 474.657   1
   6  12   4 15145.3 443.337   1
  -6  12  -5 1812.75 336.740   1
   6  12   6 2411.38 304.116   1
   6 -12   7 19251.7 593.984   1
   6 -12   8 9938.29 459.167   1
  -6  12  -9 41.0757 409.756   1
  -6 -12 -10 14720.4 642.032   1
   6  12  11 2.22371 454.846   1
   6  12  12 15940.7 791.571   1
  -6 -14  12 11950.3 1012.46   1
  -6 -14  11 24950.0 900.215   1
   6 -14 -10 36564.6 1066.48   1
  -6 -14   9 165.164 478.015   1
  -6 -14   8 121713. 1290.06   1
   6  14  -7 2315.79 333.530   1
   6 -14  -6 1914.66 338.632   1
   6 -14  -6 2248.63 1578.03  -2
  -6 -14   6 2248.63 1578.03   1
   6 -14  -5 42612.9 651.671   1
   6 -14  -4 48725.3 693.626   1
   6 -14  -4 66050.8 2178.10  -2
  -6 -14   4 66050.8 2178.10   1
  -6  14   3 10445.6 692.654   1
   6 -14  -3 14098.4 895.378  -2
  -6 -14   3 14098.4 895.378   1
  -6 -14   2 221859. 2057.86   1
  -6  14   2 360140. 3864.15  -2
   6  14  -2 360140. 3864.15   1
  -6  14   1 75581.8 1230.85   1
  -6  14   1 109193. 2047.74  -2
   6  14  -1 109193. 2047.74   1
   6  14   0 37056.3 1042.08   1
  -6  14   0 49188.3 1753.70  -2
   6  14   0 49188.3 1753.70   1
  -6  14  -1 36026.8 867.064   1
  -6  14  -1 41153.6 1384.36  -2
   6  14   1 41153.6 1384.36   1
  -6 -14  -2 43352.5 778.640   1
  -6 -14  -3 28737.3 601.516   1
  -6  14  -4 107567. 1062.34   1
  -6  14  -5 23032.1 620.270   1
  -6 -14  -6 52910.3 1033.80   1
  -6  14  -7 174.587 474.616   1
  -6  14  -8 3579.89 548.533   1
   6  14   9 538.353 505.673   1
   6  14  10 22514.6 863.228   1
  -6 -14 -11 1013.49 752.384   1
   6  16 -10 40653.5 1435.59   1
  -6  16   9 644.756 721.975   1
  -6 -16   8 17008.2 924.906   1
   6 -16  -7 29220.1 926.364   1
   6 -16  -6 1126.06 430.661   1
   6 -16  -6 1667.17 1490.27  -2
  -6 -16   6 1667.17 1490.27   1
   6 -16  -5 142463. 1641.02   1
   6 -16  -5 178721. 3318.96  -2
  -6 -16   5 178721. 3318.96   1
   6 -16  -4 19571.2 1223.50   1
   6 -16  -4 20915.5 2481.11  -2
  -6 -16   4 20915.5 2481.11   1
  -6 -16   3 592.629 710.509   1
   6 -16  -3 1016.72 1534.14  -2
  -6 -16   3 1016.72 1534.14   1
   6  16  -2 30883.0 1134.44   1
   6 -16  -2 50855.1 2481.64  -2
  -6 -16   2 50855.1 2481.64   1
  -6  16   1 139962. 1769.11   1
   6 -16  -1 210786. 5072.08  -2
  -6 -16   1 210786. 5072.08   1
   6  16   0 6408.91 619.092   1
   6 -16   0 9624.10 1572.20  -2
  -6 -16   0 9624.10 1572.20   1
  -6 -16  -1 76606.2 1804.72   1
   6 -16   2 6478.84 709.260   1
   6 -16   3 1387.07 539.187   1
   6  16   4 101104. 1517.75   1
  -6  16  -5 149606. 2237.24   1
   6  16   6 955.193 626.276   1
   6  16   7 2970.51 610.519   1
  -6 -16  -8 21522.8 876.201   1
   6 -16   9 996.479 580.782   1
   6 -18  -7 26972.7 1041.44   1
   6 -18  -6 7678.92 830.650   1
   6 -18  -6 8606.42 2466.11  -2
  -6 -18   6 8606.42 2466.11   1
   6 -18  -5 21956.6 1026.60   1
   6 -18  -5 32575.0 2881.40  -2
  -6 -18   5 32575.0 2881.40   1
   6 -18  -4 54.9672 575.662   1
   6 -18  -4 560.364 1952.39  -2
  -6 -18   4 560.364 1952.39   1
   6 -18  -3 8063.75 1052.56   1
   6 -18  -2 9606.92 970.735   1
   6 -18  -2 12024.9 2050.00  -2
  -6 -18   2 12024.9 2050.00   1
  -6  18   1 33138.3 1512.77   1
   6 -18  -1 37206.7 2369.47  -2
  -6 -18   1 37206.7 2369.47   1
   6 -18   0 6706.59 797.908   1
   6 -18   0 6986.21 1689.06  -2
  -6 -18   0 6986.21 1689.06   1
  -6  18  -1 14210.6 953.790   1
  -6 -18  -2 10976.6 682.128   1
  -6 -18  -3 5964.71 734.479   1
  -6 -18  -4 1363.64 750.371   1
  -6 -18  -5 37380.6 1148.34   1
   6  18   6-248.471 772.941   1
  -7   1  17 3954.93 906.739   1
  -7   1  16 12764.4 794.798   1
  -7  -1  15 24057.3 1063.59   1
   7  -1 -14 34279.2 755.338   1
  -7  -1  13 358.650 332.061   1
   7  -1 -12 3467.09 369.228   1
  -7  -1  11 4149.28 308.513   1
   7  -1 -10 24979.4 449.514   1
  -7   1   9 982.740 273.402   1
  -7   1   8 25277.7 454.016   1
  -7   1   7 1599.68 170.094   1
   7  -1  -6 50429.8 416.464   1
  -7   1   6 63950.7 1422.49  -2
   7   1  -6 63950.7 1422.49   1
   7   1  -5 3297.31 110.523   1
   7  -1  -4 2696.19 170.734   1
  -7   1   4 4087.38 494.303  -2
   7   1  -4 4087.38 494.303   1
   7   1  -3 63791.4 572.740   1
   7  -1  -2 83193.2 508.997   1
  -7   1   2 113996. 1844.52  -2
   7   1  -2 113996. 1844.52   1
  -7   1   0 155601. 1178.51   1
   7   1   1 146475. 1096.29   1
   7  -1   2 164171. 1486.76   1
  -7   1  -3 33775.6 346.512   1
   7  -1   4 44015.3 376.038   1
  -7   1  -6 42343.6 566.825   1
  -7   1  -7 13405.7 377.461   1
   7  -1   8 122052. 915.309   1
   7   1   9 200724. 1210.14   1
   7   1  10 871.209 310.399   1
  -7  -1 -11 78805.1 1087.28   1
   7  -1  12 26620.3 1031.67   1
   7   1  13 515.923 602.997   1
  -7   1 -14 8658.02 733.829   1
  -7  -1 -15 89607.6 1521.73   1
   7   3 -17 1333.70 1160.68   1
   7   3 -16 195.174 563.422   1
  -7   3  15 24786.9 676.168   1
  -7  -3  14 3666.10 417.449   1
  -7   3  13 238.541 347.867   1
  -7   3  12 111997. 845.624   1
  -7  -3  11 6958.32 309.623   1
  -7  -3  10 46582.8 505.330   1
  -7   3   9 473368. 4212.99   1
  -7  -3   8 29859.6 453.434   1
   7  -3  -7 38550.2 432.670   1
  -7   3   5 17649.5 270.549   1
  -7   3   5 22687.6 679.909  -2
   7   3  -5 22687.6 679.909   1
  -7   3   4 106864. 1083.16   1
   7  -3  -4 131735. 1789.00  -2
  -7  -3   4 131735. 1789.00   1
  -7   3   2 43117.9 556.161   1
  -7   3   2 52692.4 481.560  -2
   7   3  -2 52692.4 481.560   1
  -7   3   1 1327.47 200.032   1
  -7   3   1 1305.90 235.046  -2
   7   3  -1 1305.90 235.046   1
  -7   3  -1 150508. 898.083   1
   7   3   2 19595.8 336.485   1
   7  -3   3 383926. 3103.98   1
   7  -3   4 39233.7 463.761   1
   7   3   5 118241. 889.178   1
  -7   3  -6 146116. 1156.80   1
  -7   3  -7 27110.0 546.513   1
  -7   3  -8 15559.0 515.234   1
  -7  -3  -9 2170.94 314.022   1
  -7   3 -10 30745.5 603.565   1
   7  -3  11 30942.4 667.032   1
   7  -3  12 11873.4 796.808   1
  -7  -3 -13 329.056 719.549   1
   7  -3  14 14413.7 761.293   1
  -7   3 -15 16233.7 911.305   1
  -7   5  16 4111.53 911.608   1
  -7   5  15 15825.5 748.899   1
   7   5 -14 23519.6 797.469   1
  -7  -5  13 204.285 566.272   1
   7  -5 -12 308264. 1911.10   1
  -7  -5  11 45696.2 784.925   1
  -7   5  10 2749.44 411.643   1
  -7   5   9 20586.5 605.599   1
  -7   5   9 26778.5 1416.43  -2
   7   5  -9 26778.5 1416.43   1
   7   5  -8 59869.4 807.532   1
  -7   5   8 79048.3 2140.39  -2
   7   5  -8 79048.3 2140.39   1
  -7  -5   7 4839.61 406.482   1
  -7   5   7 5669.87 676.779  -2
   7   5  -7 5669.87 676.779   1
  -7   5   5 110594. 1827.89   1
   7  -5  -5 130531. 1125.91  -2
  -7  -5   5 130531. 1125.91   1
  -7   5   4 99493.1 946.738   1
   7  -5  -4 181252. 2201.77  -2
  -7  -5   4 181252. 2201.77   1
  -7   5   3 48408.3 583.337   1
  -7   5   3 60973.7 917.462  -2
   7   5  -3 60973.7 917.462   1
   7  -5  -1 3889.25 185.739   1
  -7   5   1 4454.09 304.256  -2
   7   5  -1 4454.09 304.256   1
   7   5   2 371381. 4490.54   1
  -7  -5  -3 5770.93 194.482   1
   7   5   5 48086.5 616.153   1
  -7   5  -6 133420. 1036.20   1
   7  -5   7 61982.1 762.398   1
  -7   5  -8 202500. 1267.72   1
  -7   5  -9 3669.09 377.915   1
  -7   5 -10 109879. 1133.96   1
  -7   5 -11 1937.68 402.648   1
   7   5  12 1333.80 476.373   1
  -7   5 -13 776.713 490.733   1
   7  -5  14 12.4068 587.366   1
   7   7 -16 15989.9 873.229   1
   7   7 -15 1103.17 651.866   1
   7   7 -14 74164.4 1259.09   1
  -7   7  13 20011.7 763.213   1
  -7  -7  12 156247. 2123.70   1
   7  -7 -11 987.758 472.603   1
  -7   7  11 1903.96 1027.75  -2
   7   7 -11 1903.96 1027.75   1
  -7   7  10 1104.24 459.948   1
  -7   7  10 1348.39 916.382  -2
   7   7 -10 1348.39 916.382   1
  -7   7   9 73.4288 398.172   1
  -7   7   8 264790. 1615.45   1
   7   7  -7 258323. 1510.62   1
  -7   7   7 310022. 4405.52  -2
   7   7  -7 310022. 4405.52   1
  -7   7   6 379445. 4876.72   1
  -7   7   5 58585.3 1448.39   1
  -7   7   5 73003.5 994.000  -2
   7   7  -5 73003.5 994.000   1
  -7   7   4 46857.7 557.159   1
   7  -7  -4 54249.2 881.342  -2
  -7  -7   4 54249.2 881.342   1
  -7   7   3-21.2757 178.256   1
   7  -7  -3 194.757 295.256  -2
  -7  -7   3 194.757 295.256   1
   7  -7  -1 118324. 745.388   1
  -7   7   1 146979. 1397.89  -2
   7   7  -1 146979. 1397.89   1
   7  -7   0 278525. 2071.30   1
  -7   7   0 359424. 2843.02  -2
   7   7   0 359424. 2843.02   1
   7   7   1 206218. 1197.56   1
  -7   7  -1 237493. 2536.26  -2
   7   7   1 237493. 2536.26   1
  -7   7  -2 12603.1 307.797   1
  -7  -7  -3 1317.15 205.022   1
   7   7   4 211419. 1414.25   1
   7  -7   5 37209.9 507.583   1
  -7  -7  -6 70166.8 596.120   1
   7   7   7 5478.59 350.171   1
  -7  -7  -8 23007.0 518.437   1
   7   7   9 4499.82 372.908   1
  -7   7 -10 154623. 1308.49   1
  -7   7 -11 41389.1 1453.58   1
  -7   7 -12 3434.50 500.368   1
  -7   7 -13 1995.10 502.757   1
   7   7  14 7690.61 665.922   1
  -7   9  15 7733.86 946.769   1
  -7   9  15 9585.69 1476.99  -2
   7   9 -15 9585.69 1476.99   1
  -7  -9  14 2423.14 656.701   1
   7  -9 -13 15286.4 1384.91   1
  -7   9  12 37430.7 1535.68   1
  -7   9  12 46007.1 1953.74  -2
   7   9 -12 46007.1 1953.74   1
  -7   9  11 83349.5 1763.12   1
  -7   9  11 112224. 3312.66  -2
   7   9 -11 112224. 3312.66   1
  -7  -9  10 26298.2 840.491   1
  -7   9   9 53705.6 947.916   1
  -7   9   9 68550.3 2739.18  -2
   7   9  -9 68550.3 2739.18   1
  -7   9   8 396.401 459.432   1
  -7   9   8 617.146 809.813  -2
   7   9  -8 617.146 809.813   1
  -7   9   7 85407.2 1171.25   1
  -7   9   7 105886. 3089.28  -2
   7   9  -7 105886. 3089.28   1
  -7   9   6 199482. 2821.20   1
  -7   9   6 246194. 2533.09  -2
   7   9  -6 246194. 2533.09   1
  -7   9   5 154018. 1007.92   1
   7  -9  -5 186007. 2054.88  -2
  -7  -9   5 186007. 2054.88   1
  -7   9   4 171502. 1169.92   1
   7  -9  -4 198321. 2111.09  -2
  -7  -9   4 198321. 2111.09   1
   7  -9  -3 124462. 1101.26   1
   7  -9  -3 144614. 1593.81  -2
  -7  -9   3 144614. 1593.81   1
   7  -9  -2 246884. 1376.29   1
   7  -9  -2 324717. 2690.07  -2
  -7  -9   2 324717. 2690.07   1
   7  -9  -1 142191. 1439.84   1
  -7   9   1 162657. 1701.24  -2
   7   9  -1 162657. 1701.24   1
  -7   9   0 179458. 1346.98   1
  -7   9   0 221639. 1610.03  -2
   7   9   0 221639. 1610.03   1
  -7   9  -1 14636.6 370.129   1
  -7   9  -1 15285.3 912.138  -2
   7   9   1 15285.3 912.138   1
   7   9   2 695.682 224.111   1
   7   9   3 4918.78 182.205   1
   7  -9   4 24868.2 421.932   1
  -7  -9  -5 70793.4 719.604   1
   7   9   6 100195. 832.762   1
  -7  -9  -7 11505.3 375.113   1
   7  -9   8 48164.2 706.534   1
  -7   9  -9 58242.3 839.327   1
  -7   9 -10 431.905 513.679   1
  -7   9 -11 10700.6 784.328   1
   7  -9  12 35504.0 1214.88   1
   7   9  13-69.3744 589.178   1
  -7  11  14 1729.06 816.883   1
  -7  11  14 2659.31 1343.05  -2
   7  11 -14 2659.31 1343.05   1
  -7  11  13 1574.67 791.029   1
  -7  11  13 1814.60 1210.10  -2
   7  11 -13 1814.60 1210.10   1
  -7 -11  12 305.782 792.554   1
  -7  11  11 2530.15 635.579   1
  -7 -11  10 12440.7 656.259   1
  -7  11  10 17176.8 1429.28  -2
   7  11 -10 17176.8 1429.28   1
  -7 -11   9 4247.04 583.426   1
  -7  11   9 5251.64 1003.99  -2
   7  11  -9 5251.64 1003.99   1
  -7  11   8 10196.2 578.811   1
  -7  11   8 14922.7 1290.55  -2
   7  11  -8 14922.7 1290.55   1
  -7 -11   7 22306.9 714.418   1
  -7  11   7 30439.8 1579.74  -2
   7  11  -7 30439.8 1579.74   1
  -7 -11   6 44344.5 502.878   1
   7 -11  -6 58247.7 1650.30  -2
  -7 -11   6 58247.7 1650.30   1
   7 -11  -5 8244.74 422.725   1
  -7  11   5 10445.5 692.980  -2
   7  11  -5 10445.5 692.980   1
  -7  11   4 54021.9 658.042   1
   7 -11  -4 69551.8 1373.85  -2
  -7 -11   4 69551.8 1373.85   1
   7 -11  -3 41767.9 660.027   1
   7 -11  -3 50827.2 2349.48  -2
  -7 -11   3 50827.2 2349.48   1
  -7  11   2 8975.20 447.638   1
  -7  11   2 10469.5 623.556  -2
   7  11  -2 10469.5 623.556   1
  -7 -11   1 165628. 1369.59   1
  -7  11   1 196414. 3073.28  -2
   7  11  -1 196414. 3073.28   1
   7 -11   0 64305.4 853.389   1
  -7  11   0 78507.2 1726.06  -2
   7  11   0 78507.2 1726.06   1
   7 -11   1 83904.5 795.044   1
   7  11   2 526.536 247.493   1
  -7  11  -3 11531.6 453.559   1
   7  11   4 8517.76 369.319   1
  -7  11  -5 79355.1 661.543   1
  -7  11  -6 1281.96 275.290   1
   7  11   7 45342.6 649.488   1
   7 -11   8 56.1055 343.934   1
   7  11   9 63624.0 925.502   1
  -7  11 -10 393.927 469.195   1
  -7  11 -11 21617.9 818.617   1
   7  11  12 1912.72 569.149   1
   7 -13 -13 12019.3 902.563   1
  -7 -13  12 433.802 1262.51   1
  -7  13  12 819.724 1138.49  -2
   7  13 -12 819.724 1138.49   1
  -7 -13  11 53861.3 2105.10   1
  -7 -13  10 2181.79 925.433   1
  -7  13  10 3546.68 1023.62  -2
   7  13 -10 3546.68 1023.62   1
   7  13  -9 11651.1 628.343   1
   7  13  -8 249.142 423.157   1
   7 -13  -7 330531. 1933.40   1
   7 -13  -6 1240.68 344.512   1
   7 -13  -6 1217.17 1075.47  -2
  -7 -13   6 1217.17 1075.47   1
   7 -13  -5 109824. 1168.62   1
  -7  13   5 154950. 2264.47  -2
   7  13  -5 154950. 2264.47   1
  -7  13   4 2044.92 262.907   1
   7 -13  -4 2398.12 726.690  -2
  -7 -13   4 2398.12 726.690   1
   7 -13  -3 1394.36 176.726   1
  -7  13   3 2843.51 835.339  -2
   7  13  -3 2843.51 835.339   1
  -7  13   2 3044.72 407.475   1
  -7  13   2 5059.42 1063.23  -2
   7  13  -2 5059.42 1063.23   1
  -7 -13   1 95909.6 1020.08   1
  -7  13   1 110969. 2531.88  -2
   7  13  -1 110969. 2531.88   1
   7 -13   0 4138.70 370.739   1
  -7  13   0 3845.99 869.504  -2
   7  13   0 3845.99 869.504   1
  -7 -13  -1 145541. 1276.99   1
  -7  13  -1 182686. 2385.08  -2
   7  13   1 182686. 2385.08   1
   7 -13   2 1545.65 305.158   1
   7  13   3 40266.1 606.008   1
   7  13   4 226.344 339.682   1
   7  13   5 7223.59 464.223   1
   7  13   6 2399.46 463.862   1
  -7  13  -7 11743.3 779.487   1
  -7  13  -8 530.506 498.279   1
   7  13   9 10948.3 1172.22   1
  -7  13 -10 290.017 495.544   1
   7  13  11 1214.11 550.770   1
   7  15 -11 76640.3 1365.82   1
   7  15 -10 5815.44 662.179   1
   7 -15  -9 21113.6 805.334   1
   7  15  -8 31202.3 823.244   1
  -7  15   7 1379.42 444.692   1
   7 -15  -7 2923.24 1411.37  -2
  -7 -15   7 2923.24 1411.37   1
  -7  15   6 88746.7 1155.91   1
   7 -15  -6 128675. 2779.73  -2
  -7 -15   6 128675. 2779.73   1
  -7  15   5 182621. 1512.52   1
   7 -15  -5 214928. 3795.10  -2
  -7 -15   5 214928. 3795.10   1
  -7  15   4 17004.5 814.610   1
   7 -15  -4 19649.5 1296.30  -2
  -7 -15   4 19649.5 1296.30   1
   7 -15  -3 16727.7 839.303   1
  -7  15   3 19795.5 1214.39  -2
   7  15  -3 19795.5 1214.39   1
  -7  15   2 132732. 2367.53   1
  -7  15   2 184742. 2089.75  -2
   7  15  -2 184742. 2089.75   1
   7 -15  -1 1065.91 546.166   1
   7 -15  -1 946.774 813.653  -2
  -7 -15   1 946.774 813.653   1
   7 -15   0 52534.2 1112.30   1
  -7  15   0 54654.3 3653.50  -2
   7  15   0 54654.3 3653.50   1
  -7 -15  -1 111329. 2021.87   1
  -7  15  -1 130790. 4291.21  -2
   7  15   1 130790. 4291.21   1
  -7  15  -2 10864.7 665.575   1
  -7  15  -3 24493.4 830.338   1
  -7 -15  -4 134435. 1872.55   1
  -7 -15  -5-13.4669 486.484   1
  -7  15  -6 6992.65 592.795   1
   7  15   7 22257.8 836.983   1
   7  15   8 2338.82 620.961   1
   7  15   9 34369.0 1004.63   1
  -7  17   9 998.900 605.257   1
  -7 -17   8 51878.7 1292.12   1
   7 -17  -7 2833.07 706.924   1
   7 -17  -7 3759.53 2206.54  -2
  -7 -17   7 3759.53 2206.54   1
  -7  17   6 126658. 2005.09   1
   7 -17  -6 142560. 4346.10  -2
  -7 -17   6 142560. 4346.10   1
   7 -17  -5 61614.8 1462.52   1
   7 -17  -5 79256.7 3465.57  -2
  -7 -17   5 79256.7 3465.57   1
  -7  17   4 53732.4 1360.22   1
   7 -17  -4 58890.3 2409.35  -2
  -7 -17   4 58890.3 2409.35   1
  -7 -17   3 424.956 1619.30   1
   7 -17  -3 2830.08 1051.75  -2
  -7 -17   3 2830.08 1051.75   1
   7 -17  -2 27240.0 990.396   1
   7 -17  -2 37574.8 2728.96  -2
  -7 -17   2 37574.8 2728.96   1
  -7 -17   1 170.531 681.112   1
   7 -17  -1-77.1560 1466.76  -2
  -7 -17   1-77.1560 1466.76   1
  -7  17   0 89210.7 1777.59   1
   7 -17   0 130069. 3503.09  -2
  -7 -17   0 130069. 3503.09   1
  -7 -17  -1-85.7188 643.210   1
   7 -17   2 12279.6 748.867   1
  -7 -17  -3 15489.0 841.377   1
  -7 -17  -4 28958.1 1131.82   1
   7  17   5 2448.06 674.767   1
  -7 -17  -6 14531.0 1007.75   1
   7  17   7 164.689 647.316   1
   7 -19  -5 12359.6 923.894   1
   7 -19  -5 12184.0 2644.54  -2
  -7 -19   5 12184.0 2644.54   1
  -7  19   4 2536.72 1651.87   1
  -7 -19   4 3721.14 1216.66  -2
   7 -19  -4 3721.14 1216.66   1
   7 -19  -3 1065.39 711.997   1
   7 -19  -3 850.628 2083.52  -2
  -7 -19   3 850.628 2083.52   1
   7 -19  -2 456.115 760.784   1
   7 -19  -2 0.10632 1907.37  -2
  -7 -19   2 0.10632 1907.37   1
   7  19  -1 7458.27 1101.02   1
  -7  19   0 23746.8 1454.88   1
   7 -19   0 30175.8 2295.30  -2
  -7 -19   0 30175.8 2295.30   1
   7  19   1 35454.6 1361.10   1
   7 -19   1 39360.7 2594.46  -2
  -7 -19  -1 39360.7 2594.46   1
  -7  19  -2 1177.54 648.090   1
  -7  19  -3 61.0075 824.649   1
  -8   0  16 40337.8 1541.46   1
   8   0 -14 9382.54 907.212   1
  -8   0  12 73109.3 1154.33   1
   8   0 -10 138749. 1321.80   1
   8   0  -8 109997. 1422.39   1
   8   0  -6 227742. 3586.98   1
   8   0  -4 1411.85 124.078   1
   8   0  -4 1501.71 731.422  -2
  -8   0   4 1501.71 731.422   1
   8   0  -2 139778. 2150.21   1
   8   0   4 297871. 2124.82   1
   8   0   6 130762. 831.265   1
   8   0   8 168957. 945.140   1
  -8   0 -10 220945. 2280.26   1
   8   0  12 2134.87 699.210   1
   8   0  14 177376. 4527.67   1
   8   2 -17 10134.9 1122.37   1
   8  -2 -16 22146.1 824.752   1
   8  -2 -15 7064.66 615.339   1
  -8   2  14 5729.77 423.795   1
  -8  -2  13 23969.7 531.047   1
  -8  -2  12 3941.82 347.637   1
   8  -2 -11 38531.3 547.310   1
   8   2 -10 5777.98 303.410   1
   8  -2  -9 49880.9 538.677   1
   8  -2  -8 286202. 3204.78   1
   8   2  -7 31843.8 445.553   1
  -8   2   7 37732.8 973.267  -2
   8   2  -7 37732.8 973.267   1
  -8  -2   6 28506.2 281.672   1
   8  -2  -6 35718.6 1266.35  -2
  -8  -2   6 35718.6 1266.35   1
   8  -2  -5 65109.9 834.866   1
   8  -2  -5 76742.3 1283.17  -2
  -8  -2   5 76742.3 1283.17   1
  -8   2   4 17469.5 328.531   1
  -8   2   4 19241.8 592.697  -2
   8   2  -4 19241.8 592.697   1
   8  -2  -3 495.253 149.986   1
  -8   2   3 602.032 330.917  -2
   8   2  -3 602.032 330.917   1
   8   2  -1 80574.2 560.266   1
   8   2   0 161553. 1453.36   1
   8  -2   1 447.124 170.721   1
   8  -2   2 1499.79 154.314   1
   8  -2   3 183564. 960.017   1
  -8   2  -5 89811.1 724.192   1
  -8  -2  -6 150444. 1118.96   1
   8   2   7 12808.2 435.156   1
   8   2   8 16471.3 503.372   1
  -8   2  -9 14514.4 463.919   1
  -8  -2 -10 86934.8 946.888   1
   8   2  11 89587.1 1314.81   1
  -8   2 -12 24229.0 1523.52   1
  -8  -2 -13 35420.7 1006.83   1
   8   2  14 9767.46 781.078   1
  -8   2 -15 3858.15 616.101   1
   8  -4 -16 7264.44 932.999   1
   8  -4 -15 86644.4 1434.95   1
   8   4 -14 599.017 324.462   1
   8  -4 -13 2603.84 321.211   1
   8   4 -12 16810.0 304.732   1
  -8  -4  11 6607.83 406.143   1
  -8  -4  10 6664.11 409.107   1
   8  -4  -9 368704. 3561.73   1
   8   4  -8 37833.6 610.850   1
   8   4  -7 99719.6 735.061   1
  -8   4   7 116373. 2519.43  -2
   8   4  -7 116373. 2519.43   1
  -8   4   6 119892. 1367.45   1
  -8   4   6 142574. 1985.42  -2
   8   4  -6 142574. 1985.42   1
  -8   4   5 169617. 2234.08   1
   8  -4  -5 210099. 1692.18  -2
  -8  -4   5 210099. 1692.18   1
  -8   4   4 75045.0 666.485   1
  -8   4   4 86744.5 682.427  -2
   8   4  -4 86744.5 682.427   1
   8  -4  -2 153271. 1318.69   1
   8  -4  -2 206621. 1307.81  -2
  -8  -4   2 206621. 1307.81   1
   8   4   0 357535. 4212.80   1
   8   4   1 46489.0 447.702   1
   8   4   2 68487.8 535.285   1
  -8  -4  -3 306273. 1631.75   1
   8   4   4 50.5989 152.259   1
  -8   4  -5 210573. 1125.90   1
   8   4   6 131492. 1156.40   1
  -8  -4  -7 1825.62 300.751   1
   8   4   8 4951.16 360.749   1
  -8  -4  -9 55215.3 827.684   1
   8   4  10 2230.51 404.251   1
   8   4  11 908.655 458.411   1
  -8  -4 -12 12667.9 675.482   1
   8   4  13 1055.42 479.984   1
  -8   4 -14 4436.21 614.068   1
  -8  -6  16 2465.47 894.058   1
  -8  -6  15 85830.9 1576.75   1
  -8  -6  14 9739.21 672.434   1
  -8  -6  13 77867.9 1219.55   1
   8  -6 -12 19899.6 709.823   1
  -8  -6  11 400.929 397.998   1
  -8  -6  10 30409.7 716.561   1
  -8   6  10 38719.3 1734.66  -2
   8   6 -10 38719.3 1734.66   1
  -8   6   9 330381. 2081.25   1
  -8  -6   8 2373.51 343.323   1
  -8   6   8 2773.80 915.637  -2
   8   6  -8 2773.80 915.637   1
  -8   6   6 14181.5 608.149   1
  -8   6   6 17198.1 901.392  -2
   8   6  -6 17198.1 901.392   1
  -8   6   5 42051.7 388.913   1
  -8   6   5 67191.6 1013.75  -2
   8   6  -5 67191.6 1013.75   1
   8  -6  -4 2550.28 207.862   1
  -8   6   4 2624.78 368.637  -2
   8   6  -4 2624.78 368.637   1
  -8   6   3 195008. 2244.57   1
  -8   6   3 244900. 2548.00  -2
   8   6  -3 244900. 2548.00   1
   8  -6  -2 188688. 1388.54   1
  -8   6   2 244084. 2028.51  -2
   8   6  -2 244084. 2028.51   1
  -8   6   0 57156.1 468.673   1
   8  -6   0 80043.3 1792.25  -2
  -8  -6   0 80043.3 1792.25   1
  -8   6  -1 292796. 1425.72   1
   8   6   2 8011.01 249.287   1
  -8   6  -3 106454. 666.053   1
   8   6   4 3357.03 222.743   1
  -8  -6  -5 533396. 4335.65   1
  -8   6  -6 63250.9 728.435   1
   8  -6   7 127353. 1157.53   1
   8  -6   8 4374.59 347.693   1
  -8   6  -9 148.894 333.140   1
  -8   6 -10 1858.07 452.622   1
   8  -6  11 18233.8 879.306   1
  -8  -6 -12 2021.82 472.458   1
   8   6  13 10405.8 818.031   1
  -8  -6 -14 22554.9 879.051   1
  -8   8  15 51376.2 1860.83   1
  -8   8  15 71488.3 2458.75  -2
   8   8 -15 71488.3 2458.75   1
  -8   8  14 1161.00 709.395   1
  -8   8  13 55110.1 1287.41   1
  -8   8  13 81371.5 2525.35  -2
   8   8 -13 81371.5 2525.35   1
   8   8 -12 17100.6 808.415   1
  -8   8  11 69362.9 1343.97   1
  -8   8  11 89566.4 2720.41  -2
   8   8 -11 89566.4 2720.41   1
  -8   8  10 54738.1 1045.49   1
   8   8  -9 128913. 1329.65   1
  -8   8   9 158901. 3362.14  -2
   8   8  -9 158901. 3362.14   1
  -8  -8   8 171.025 438.479   1
  -8   8   8 415.036 831.711  -2
   8   8  -8 415.036 831.711   1
  -8   8   7 84413.7 1133.75   1
  -8   8   7 106171. 2186.28  -2
   8   8  -7 106171. 2186.28   1
  -8   8   6 2815.18 978.731   1
  -8   8   6 3615.72 474.051  -2
   8   8  -6 3615.72 474.051   1
  -8   8   5 47915.7 512.269   1
  -8   8   5 56211.8 1756.36  -2
   8   8  -5 56211.8 1756.36   1
   8  -8  -4 14495.4 365.960   1
  -8   8   4 16867.9 641.043  -2
   8   8  -4 16867.9 641.043   1
   8  -8  -3 43363.3 668.614   1
  -8   8   3 50516.8 977.357  -2
   8   8  -3 50516.8 977.357   1
   8  -8  -2 757.805 189.910   1
  -8   8   2 733.771 417.525  -2
   8   8  -2 733.771 417.525   1
   8  -8  -1 100997. 612.505   1
  -8   8   1 137894. 1188.01  -2
   8   8  -1 137894. 1188.01   1
  -8   8   0 29934.5 471.557   1
  -8   8   0 33450.5 1234.05  -2
   8   8   0 33450.5 1234.05   1
  -8   8  -1 330.183 224.370   1
  -8   8  -1 478.891 580.998  -2
   8   8   1 478.891 580.998   1
   8  -8   2 5706.39 242.935   1
  -8   8  -2 5736.60 656.891  -2
   8   8   2 5736.60 656.891   1
   8   8   3 65260.2 613.970   1
   8   8   4 2094.29 229.587   1
  -8   8  -5 59741.3 646.723   1
   8   8   6 19040.2 401.267   1
  -8   8  -7 13997.1 434.970   1
  -8   8  -8 1350.17 308.396   1
  -8  -8  -9 4345.07 395.276   1
   8  -8  10 1173.01 391.998   1
  -8   8 -11 72776.4 1238.96   1
  -8   8 -12 334.519 502.287   1
  -8  -8 -13 27144.8 840.165   1
  -8  10  14 1750.29 720.340   1
  -8  10  14 1783.76 1223.55  -2
   8  10 -14 1783.76 1223.55   1
   8  10 -13 1860.40 547.678   1
  -8  10  12 19780.1 1095.18   1
  -8  10  12 29452.7 2014.94  -2
   8  10 -12 29452.7 2014.94   1
  -8  10  11 37319.6 1262.76   1
  -8  10  11 43869.4 2185.75  -2
   8  10 -11 43869.4 2185.75   1
  -8 -10  10 81766.4 1902.44   1
  -8  10  10 98622.8 3335.25  -2
   8  10 -10 98622.8 3335.25   1
   8  10  -9 1963.46 666.389   1
  -8  10   9 2404.85 950.543  -2
   8  10  -9 2404.85 950.543   1
  -8 -10   8 7826.41 679.950   1
  -8  10   8 11834.3 1391.44  -2
   8  10  -8 11834.3 1391.44   1
  -8 -10   7 9149.27 651.538   1
  -8  10   7 13639.6 1348.10  -2
   8  10  -7 13639.6 1348.10   1
  -8  10   6 37718.7 2242.51   1
   8 -10  -6 44182.2 1070.78  -2
  -8 -10   6 44182.2 1070.78   1
   8 -10  -5 166465. 1094.94   1
   8 -10  -5 194625. 1893.87  -2
  -8 -10   5 194625. 1893.87   1
  -8  10   4 17870.5 469.062   1
   8 -10  -4 19494.0 800.215  -2
  -8 -10   4 19494.0 800.215   1
   8 -10  -3 38045.8 696.417   1
   8 -10  -3 47402.2 1129.72  -2
  -8 -10   3 47402.2 1129.72   1
   8 -10  -2 101212. 594.292   1
  -8  10   2 167774. 1843.04  -2
   8  10  -2 167774. 1843.04   1
   8 -10  -1 23321.4 685.735   1
  -8  10   1 24178.8 905.132  -2
   8  10  -1 24178.8 905.132   1
   8 -10   0 959.790 302.627   1
  -8  10   0 1203.21 436.840  -2
   8  10   0 1203.21 436.840   1
   8  10   1 247565. 1432.17   1
  -8  10  -1 297280. 3386.29  -2
   8  10   1 297280. 3386.29   1
  -8 -10  -2 63667.2 662.955   1
  -8  10  -3 1554.08 263.402   1
   8  10   4 284695. 1493.76   1
  -8  10  -5 14671.5 479.944   1
   8 -10   6 8677.60 418.989   1
  -8  10  -7 41126.7 595.671   1
  -8  10  -8 8901.77 478.135   1
   8 -10   9 3714.05 469.884   1
   8  10  10 115574. 1367.04   1
  -8  10 -11 18810.7 788.853   1
  -8  10 -12 4202.95 531.329   1
  -8 -12  13 2942.21 1056.60   1
  -8  12  13 4473.41 1181.69  -2
   8  12 -13 4473.41 1181.69   1
  -8 -12  12 43635.6 1460.86   1
  -8  12  12 60210.3 2422.03  -2
   8  12 -12 60210.3 2422.03   1
  -8  12  11 756.419 725.333   1
  -8  12  10 13734.6 867.159   1
  -8  12  10 18869.5 1510.44  -2
   8  12 -10 18869.5 1510.44   1
   8  12  -9 16514.0 880.544   1
  -8  12   9 20287.1 1417.30  -2
   8  12  -9 20287.1 1417.30   1
  -8 -12   8 30740.4 822.372   1
  -8  12   8 36455.5 1843.19  -2
   8  12  -8 36455.5 1843.19   1
  -8  12   7 22011.3 1433.65   1
  -8  12   7 27678.7 1076.94  -2
   8  12  -7 27678.7 1076.94   1
  -8  12   6 76340.9 716.147   1
   8 -12  -6 96640.8 1456.50  -2
  -8 -12   6 96640.8 1456.50   1
   8 -12  -5 305.433 265.155   1
  -8  12   5 709.126 530.108  -2
   8  12  -5 709.126 530.108   1
  -8  12   4 34628.7 555.779   1
  -8  12   4 43724.0 1272.90  -2
   8  12  -4 43724.0 1272.90   1
   8 -12  -3 82347.6 1041.16   1
  -8  12   3 92231.9 1355.92  -2
   8  12  -3 92231.9 1355.92   1
   8 -12  -2 314499. 2581.91   1
   8 -12  -2 398801. 3071.86  -2
  -8 -12   2 398801. 3071.86   1
   8 -12  -1 85805.7 952.237   1
  -8  12   1 101906. 2016.35  -2
   8  12  -1 101906. 2016.35   1
   8 -12   0 21953.5 600.752   1
  -8  12   0 26674.9 1797.10  -2
   8  12   0 26674.9 1797.10   1
   8 -12   1 3883.97 343.187   1
   8  12   2 32052.3 536.747   1
  -8  12  -3 182.240 299.413   1
   8  12   4 271742. 1563.89   1
   8  12   5 48570.1 749.497   1
   8  12   6 33625.4 681.476   1
   8  12   7 23181.7 648.887   1
   8 -12   8 22043.4 713.912   1
  -8 -12  -9 43.3500 453.172   1
  -8 -12 -10 32533.0 1296.61   1
   8  12  11 28.0883 515.339   1
   8 -14 -12 2083.33 1316.36   1
  -8  14  12 4868.79 1213.66  -2
   8  14 -12 4868.79 1213.66   1
   8 -14 -11 916.977 804.532   1
  -8  14  11 1260.85 1150.39  -2
   8  14 -11 1260.85 1150.39   1
  -8  14  10 85218.0 1609.95   1
  -8  14  10 126853. 2981.35  -2
   8  14 -10 126853. 2981.35   1
  -8  14   9 140.881 499.199   1
   8  14  -8 2949.34 516.294   1
   8  14  -7 13873.2 683.722   1
   8 -14  -7 16015.4 2037.34  -2
  -8 -14   7 16015.4 2037.34   1
   8  14  -6 2321.02 465.089   1
   8 -14  -6 2464.49 1291.15  -2
  -8 -14   6 2464.49 1291.15   1
   8  14  -5 2262.03 524.459   1
   8 -14  -5 1418.65 958.381  -2
  -8 -14   5 1418.65 958.381   1
   8 -14  -4 95372.8 1620.45   1
   8 -14  -4 129277. 2348.98  -2
  -8 -14   4 129277. 2348.98   1
   8 -14  -3 499.923 466.631   1
   8 -14  -3 470.496 942.228  -2
  -8 -14   3 470.496 942.228   1
   8  14  -2 32880.9 912.689   1
  -8  14   2 42777.3 1493.44  -2
   8  14  -2 42777.3 1493.44   1
   8 -14  -1 161645. 1785.77   1
  -8  14   1 224585. 2919.60  -2
   8  14  -1 224585. 2919.60   1
  -8 -14   0 64031.9 1164.05   1
  -8  14   0 75699.4 1955.70  -2
   8  14   0 75699.4 1955.70   1
   8 -14   1 139.893 357.469   1
   8  14   2 41920.7 906.058   1
   8  14   3 3708.71 478.535   1
   8  14   4 8808.80 551.218   1
  -8 -14  -5 41843.4 1342.52   1
   8  14   6 69224.2 1263.92   1
   8 -14   7 10776.4 668.119   1
   8  14   8 8840.63 667.810   1
   8  14   9 1708.85 703.205   1
   8  14  10 95.2450 529.240   1
  -8 -16  10 44334.9 1341.78   1
  -8 -16   9 29016.2 953.610   1
   8 -16  -8 943.657 509.727   1
  -8 -16   7 92586.0 1548.22   1
   8 -16  -7 101175. 2767.87  -2
  -8 -16   7 101175. 2767.87   1
   8  16  -6 110169. 1204.44   1
   8 -16  -6 150263. 3258.04  -2
  -8 -16   6 150263. 3258.04   1
  -8  16   5 12193.2 702.502   1
   8 -16  -5 16545.8 1754.31  -2
  -8 -16   5 16545.8 1754.31   1
   8 -16  -4 1263.29 572.819   1
   8 -16  -4 1279.44 1407.60  -2
  -8 -16   4 1279.44 1407.60   1
   8 -16  -3 46549.6 1658.21   1
   8 -16  -3 59695.2 2997.76  -2
  -8 -16   3 59695.2 2997.76   1
   8  16  -2 1777.33 592.138   1
   8 -16  -1 65820.5 1308.10   1
   8 -16  -1 99080.0 3152.51  -2
  -8 -16   1 99080.0 3152.51   1
   8 -16   0 111572. 1611.03   1
   8 -16   0 169890. 4112.13  -2
  -8 -16   0 169890. 4112.13   1
  -8  16  -2 37828.3 1243.50   1
  -8  16  -3 16487.7 801.836   1
  -8  16  -4 26562.9 915.537   1
  -8  16  -5 39723.1 968.860   1
   8  16   6 19765.1 870.697   1
   8  16   7 35402.1 1043.60   1
  -8  16  -8 470.281 566.413   1
  -8  18   7 35389.4 1605.45   1
  -8  18   6 157.366 613.451   1
   8 -18  -5 5551.86 707.479   1
   8 -18  -4 14124.3 1199.98   1
   8  18  -3 25210.7 1230.89   1
   8 -18  -3 32394.6 2758.75  -2
  -8 -18   3 32394.6 2758.75   1
   8 -18  -2 299.620 614.566   1
   8 -18  -2 1182.77 1822.05  -2
  -8 -18   2 1182.77 1822.05   1
  -8 -18   1 12349.8 846.008   1
   8 -18   0 510.473 764.121   1
   8 -18   0 791.650 1554.02  -2
  -8 -18   0 791.650 1554.02   1
  -8 -18  -1 12072.9 745.216   1
  -8 -18  -2 10568.1 907.913   1
  -8  18  -3 395.510 664.319   1
  -8  18  -4 339.463 677.590   1
  -8 -18  -5 4917.50 771.952   1
   9  -1 -17 6828.10 852.439   1
  -9  -1  16 16168.5 764.886   1
   9   1 -15 22339.4 802.494   1
  -9  -1  14 4431.04 427.868   1
   9   1 -13 117410. 943.656   1
  -9   1  12 10316.9 437.344   1
   9  -1 -11 245748. 1203.92   1
   9   1 -10 27128.3 514.447   1
  -9  -1   9 108503. 779.935   1
   9  -1  -8 68194.5 532.202   1
  -9   1   7 262145. 4365.65   1
  -9   1   6 97006.9 866.141   1
  -9   1   6 117121. 1388.18  -2
   9   1  -6 117121. 1388.18   1
   9  -1  -4 17765.9 276.657   1
   9  -1  -4 21303.4 847.521  -2
  -9  -1   4 21303.4 847.521   1
  -9  -1   2 28957.9 301.851   1
  -9  -1   1 1693.24 161.343   1
   9   1   0 3375.09 269.057   1
  -9  -1  -1 157681. 1305.81   1
   9   1   2 5681.83 219.465   1
  -9   1  -4 2758.74 193.612   1
   9  -1   5 6342.85 219.328   1
   9   1   6 98584.9 636.372   1
  -9  -1  -7 37034.3 550.368   1
  -9  -1  -8 30485.4 610.867   1
   9   1   9 275188. 1533.11   1
   9  -1  10-40.7591 400.856   1
  -9  -1 -11 17498.0 870.810   1
   9  -1  12 26275.5 874.184   1
   9  -1  13 33776.0 989.556   1
  -9   1 -14 36.7981 499.503   1
   9   3 -16 11061.1 794.508   1
  -9   3  15 6545.16 486.504   1
  -9  -3  14 427.090 415.441   1
   9  -3 -13 8191.13 459.502   1
  -9   3  12 43090.6 553.528   1
  -9  -3  11 40245.9 501.095   1
   9  -3 -10 118727. 770.434   1
  -9  -3   9 684.295 195.218   1
  -9   3   8 108000. 831.353   1
  -9   3   8 141389. 2734.05  -2
   9   3  -8 141389. 2734.05   1
  -9   3   7 68153.4 431.338   1
  -9   3   7 82289.2 2039.44  -2
   9   3  -7 82289.2 2039.44   1
  -9   3   6 104397. 1016.77   1
   9  -3  -6 127101. 1801.38  -2
  -9  -3   6 127101. 1801.38   1
   9   3  -5 98926.1 1129.07   1
  -9   3   5 124027. 1394.64  -2
   9   3  -5 124027. 1394.64   1
  -9   3   4 61754.5 622.360   1
  -9   3   4 76744.8 1090.66  -2
   9   3  -4 76744.8 1090.66   1
  -9  -3   3 42015.4 341.289   1
  -9   3   3 57428.2 956.618  -2
   9   3  -3 57428.2 956.618   1
   9   3  -2 35328.7 384.243   1
   9  -3  -2 48001.6 1847.94  -2
  -9  -3   2 48001.6 1847.94   1
   9   3  -1 54445.4 549.440   1
   9  -3  -1 61162.3 1586.61  -2
  -9  -3   1 61162.3 1586.61   1
   9   3   0 62462.8 579.032   1
   9  -3   0 78755.5 1679.75  -2
  -9  -3   0 78755.5 1679.75   1
   9   3   1 177170. 999.194   1
  -9  -3  -2 72448.7 675.162   1
   9  -3   3 112092. 944.044   1
  -9   3  -4 111413. 743.557   1
   9  -3   5 164396. 1229.97   1
  -9  -3  -6 24350.8 502.372   1
  -9  -3  -7 78944.0 842.178   1
   9   3   8 29224.1 582.612   1
   9  -3   9 293.394 317.721   1
  -9  -3 -10 45775.4 817.098   1
  -9   3 -11 37147.7 823.715   1
   9   3  12 2120.07 493.501   1
   9  -3  13 1705.58 522.388   1
  -9   3 -14 6443.43 649.163   1
   9   5 -16 149699. 1928.16   1
   9  -5 -15 2380.53 717.019   1
  -9   5  14 41175.6 1078.49   1
   9   5 -13 21.8621 490.234   1
  -9  -5  12 694.855 430.524   1
  -9  -5  11 55466.1 882.993   1
   9  -5 -10 180776. 1554.91   1
   9   5  -9 19588.8 594.405   1
  -9   5   8 11243.9 380.294   1
  -9  -5   7 34772.7 673.143   1
  -9   5   7 46894.1 1325.22  -2
   9   5  -7 46894.1 1325.22   1
  -9  -5   6 1936.85 275.029   1
  -9   5   6 2447.30 538.601  -2
   9   5  -6 2447.30 538.601   1
   9  -5  -5 6707.92 239.070   1
  -9   5   5 7304.88 405.495  -2
   9   5  -5 7304.88 405.495   1
  -9   5   4 226693. 3880.50   1
  -9   5   4 277261. 2201.45  -2
   9   5  -4 277261. 2201.45   1
   9  -5  -3 89017.1 838.319   1
  -9   5   3 117459. 1318.18  -2
   9   5  -3 117459. 1318.18   1
  -9   5   2 213647. 2147.75   1
  -9   5   2 279543. 1852.75  -2
   9   5  -2 279543. 1852.75   1
   9  -5  -1 143525. 886.676   1
   9  -5  -1 192529. 1956.48  -2
  -9  -5   1 192529. 1956.48   1
   9   5   0 54807.0 516.596   1
   9  -5   0 75203.1 1778.11  -2
  -9  -5   0 75203.1 1778.11   1
  -9   5  -1 14157.5 306.543   1
   9   5   2 19156.5 349.417   1
   9   5   3 15197.9 332.079   1
   9  -5   4 309443. 1690.94   1
   9   5   5 17151.9 413.036   1
   9  -5   6 51084.2 687.722   1
  -9   5  -7 2571.61 319.661   1
   9   5   8 19905.6 537.493   1
  -9  -5  -9 31422.2 621.450   1
   9   5  10 61217.0 943.208   1
   9  -5  11 9601.10 565.977   1
  -9  -5 -12 32975.0 1135.42   1
  -9   5 -13 2525.32 666.826   1
  -9   5 -14 2954.57 878.080   1
   9   7 -16 35733.1 1279.28   1
   9   7 -15 116.914 619.559   1
   9  -7 -14 53940.3 1534.40   1
   9   7 -13 7271.15 620.320   1
   9   7 -12 42443.7 939.385   1
  -9  -7  11 6187.39 544.363   1
  -9   7  11 9883.12 1292.42  -2
   9   7 -11 9883.12 1292.42   1
   9   7 -10 276527. 2191.61   1
  -9   7   9 1678.02 498.967   1
  -9   7   9 2514.43 959.265  -2
   9   7  -9 2514.43 959.265   1
  -9  -7   8 35246.3 738.341   1
  -9   7   8 45016.3 1899.19  -2
   9   7  -8 45016.3 1899.19   1
  -9   7   7 56816.1 1295.05   1
  -9   7   7 66159.5 1194.31  -2
   9   7  -7 66159.5 1194.31   1
  -9   7   6 41909.8 1381.22   1
   9  -7  -6 47945.7 867.269  -2
  -9  -7   6 47945.7 867.269   1
   9  -7  -5 1358.10 242.819   1
  -9   7   5 1633.48 427.611  -2
   9   7  -5 1633.48 427.611   1
  -9   7   4 388125. 5492.18   1
  -9   7   3 2609.39 254.430   1
  -9   7   3 3162.21 632.253  -2
   9   7  -3 3162.21 632.253   1
  -9   7   2 135235. 1264.67   1
  -9   7   2 165188. 1866.32  -2
   9   7  -2 165188. 1866.32   1
   9   7  -1 22318.3 480.752   1
  -9   7   1 26726.0 712.999  -2
   9   7  -1 26726.0 712.999   1
  -9   7   0 77191.0 582.058   1
  -9   7   0 94886.9 2201.70  -2
   9   7   0 94886.9 2201.70   1
  -9   7  -1 20051.8 297.695   1
   9   7   2 40066.7 471.120   1
  -9   7  -3 230.935 216.150   1
   9  -7   4 7486.52 295.600   1
  -9   7  -5 29212.6 513.090   1
  -9   7  -5 34793.5 901.015  -2
   9   7   5 34793.5 901.015   1
  -9   7  -6 19798.2 501.759   1
   9  -7   7 5719.82 361.099   1
  -9  -7  -8 12026.5 450.963   1
   9   7   9 4691.54 402.674   1
  -9   7 -10 56949.8 989.841   1
  -9  -7 -11 26793.0 841.285   1
  -9   7 -12 515.479 458.705   1
   9   7  13 2973.97 609.653   1
  -9   9  15 29348.7 1097.40   1
   9  -9 -14 3295.86 717.302   1
  -9  -9  13 2898.38 827.175   1
  -9   9  13 3419.36 1207.87  -2
   9   9 -13 3419.36 1207.87   1
   9   9 -12 59294.5 1230.76   1
  -9  -9  11 41624.9 1248.29   1
  -9   9  11 61842.3 2606.98  -2
   9   9 -11 61842.3 2606.98   1
  -9  -9  10 4513.72 727.013   1
  -9   9  10 7244.81 1263.67  -2
   9   9 -10 7244.81 1263.67   1
  -9  -9   9 11805.8 690.049   1
  -9   9   9 16809.4 1542.30  -2
   9   9  -9 16809.4 1542.30   1
  -9  -9   8 49894.8 1117.37   1
  -9   9   8 68363.6 2677.16  -2
   9   9  -8 68363.6 2677.16   1
  -9   9   7 35136.2 1223.52   1
  -9   9   7 48226.3 1181.00  -2
   9   9  -7 48226.3 1181.00   1
   9  -9  -6 170285. 1980.86   1
   9  -9  -6 198024. 1976.31  -2
  -9  -9   6 198024. 1976.31   1
  -9   9   5 112680. 834.273   1
  -9   9   5 139337. 1534.63  -2
   9   9  -5 139337. 1534.63   1
   9  -9  -4 15389.3 415.226   1
  -9   9   4 18021.7 963.819  -2
   9   9  -4 18021.7 963.819   1
   9  -9  -3 278.411 274.681   1
  -9   9   3 524.324 431.212  -2
   9   9  -3 524.324 431.212   1
   9  -9  -2 34474.8 447.998   1
  -9   9   2 45202.9 1026.13  -2
   9   9  -2 45202.9 1026.13   1
  -9   9   1 16602.3 547.408   1
  -9   9   1 20384.8 600.234  -2
   9   9  -1 20384.8 600.234   1
  -9   9   0 36909.0 552.362   1
  -9   9   0 41404.7 1494.43  -2
   9   9   0 41404.7 1494.43   1
   9   9   1 22368.7 490.438   1
  -9   9  -1 28049.2 1202.45  -2
   9   9   1 28049.2 1202.45   1
  -9   9  -2 25676.6 372.191   1
  -9   9  -2 53881.7 1487.37  -2
   9   9   2 53881.7 1487.37   1
  -9   9  -3 36460.5 414.132   1
  -9  -9  -4 180012. 1054.81   1
  -9   9  -5 4761.13 376.034   1
  -9  -9  -6 11254.8 370.403   1
  -9   9  -7 119.545 337.016   1
  -9   9  -8 51189.5 909.246   1
  -9   9  -9 94440.2 1222.47   1
   9   9  10 52879.9 1136.89   1
   9   9  11 2692.91 472.433   1
  -9   9 -12 14670.4 842.770   1
   9   9  13 5135.94 691.445   1
   9 -11 -14 40.7465 848.978   1
  -9  11  14 585.051 1182.39  -2
   9  11 -14 585.051 1182.39   1
  -9 -11  13 75765.0 2254.08   1
  -9  11  13 100090. 3559.98  -2
   9  11 -13 100090. 3559.98   1
  -9 -11  12 2740.32 864.162   1
  -9  11  12 5064.65 1304.14  -2
   9  11 -12 5064.65 1304.14   1
  -9 -11  11 17925.4 1392.41   1
  -9 -11  10 6519.30 946.311   1
  -9  11  10 9338.62 1353.64  -2
   9  11 -10 9338.62 1353.64   1
  -9 -11   9 79409.6 1378.33   1
  -9  11   9 105218. 3212.55  -2
   9  11  -9 105218. 3212.55   1
   9  11  -8 9455.34 700.260   1
  -9  11   8 12484.5 1419.57  -2
   9  11  -8 12484.5 1419.57   1
  -9  11   7 92330.1 3371.09   1
  -9  11   7 107310. 1816.92  -2
   9  11  -7 107310. 1816.92   1
   9 -11  -6 83590.7 680.068   1
   9 -11  -6 116474. 1636.64  -2
  -9 -11   6 116474. 1636.64   1
   9 -11  -5 135781. 1108.19   1
  -9  11   5 167162. 2102.14  -2
   9  11  -5 167162. 2102.14   1
   9 -11  -4 31189.4 583.472   1
   9 -11  -4 35695.2 989.913  -2
  -9 -11   4 35695.2 989.913   1
   9 -11  -3 55447.4 665.099   1
  -9  11   3 73182.8 1261.19  -2
   9  11  -3 73182.8 1261.19   1
   9 -11  -2 7243.78 447.532   1
  -9  11   2 7697.74 1034.71  -2
   9  11  -2 7697.74 1034.71   1
   9 -11  -1 173943. 1572.67   1
  -9  11   1 195291. 2066.60  -2
   9  11  -1 195291. 2066.60   1
  -9  11   0 91911.9 876.276   1
  -9  11   0 109298. 2303.50  -2
   9  11   0 109298. 2303.50   1
   9 -11   1 181681. 1130.18   1
   9  11   2 1913.19 316.535   1
  -9  11  -3 57612.2 679.424   1
   9 -11   4 65616.9 930.167   1
   9  11   5 11546.9 377.452   1
   9 -11   6 5431.15 346.580   1
  -9 -11  -7 80844.3 977.755   1
  -9  11  -8 15007.8 681.960   1
   9 -11   9 65173.5 944.051   1
  -9  11 -10 19607.3 706.433   1
   9  11  11 1165.17 530.975   1
  -9 -11 -12 1632.19 552.017   1
   9 -13 -12 1019.99 1250.46   1
  -9  13  12 1786.41 1128.71  -2
   9  13 -12 1786.41 1128.71   1
  -9 -13  11 12706.2 971.895   1
  -9  13  11 17793.2 1533.28  -2
   9  13 -11 17793.2 1533.28   1
  -9 -13  10 1620.87 738.228   1
  -9  13  10 2317.63 1137.74  -2
   9  13 -10 2317.63 1137.74   1
  -9 -13   9 232.781 730.332   1
  -9  13   9 0.02549 983.200  -2
   9  13  -9 0.02549 983.200   1
  -9 -13   8 531.362 491.981   1
   9 -13  -7 64867.6 1130.35   1
   9 -13  -7 78089.1 2168.37  -2
  -9 -13   7 78089.1 2168.37   1
   9 -13  -6 2519.60 373.941   1
   9 -13  -6 4158.30 712.160  -2
  -9 -13   6 4158.30 712.160   1
  -9  13   5 165861. 2323.73  -2
   9  13  -5 165861. 2323.73   1
   9 -13  -4 44.8893 356.324   1
   9 -13  -4 465.599 767.722  -2
  -9 -13   4 465.599 767.722   1
   9 -13  -3 85902.0 1981.63   1
   9 -13  -3 104613. 1634.17  -2
  -9 -13   3 104613. 1634.17   1
   9 -13  -2 63.3783 420.015   1
   9 -13  -2-88.0532 867.292  -2
  -9 -13   2-88.0532 867.292   1
  -9 -13   1 21834.3 627.947   1
  -9  13   1 24340.5 1441.18  -2
   9  13  -1 24340.5 1441.18   1
   9 -13   0 1849.18 358.333   1
  -9  13   0 1778.39 970.369  -2
   9  13   0 1778.39 970.369   1
  -9 -13  -1 139523. 1051.46   1
  -9 -13  -2 85.6231 291.223   1
   9 -13   3 56618.5 992.110   1
   9 -13   4 2845.04 438.883   1
  -9  13  -5 54965.2 963.242   1
  -9 -13  -6 634.197 512.043   1
   9  13   7 28326.6 886.998   1
  -9 -13  -8 466.362 498.198   1
   9  13   9 28520.0 928.247   1
  -9 -13 -10 54.6544 527.858   1
   9 -15 -11 56243.0 1732.87   1
  -9  15  11 83432.2 2611.07  -2
   9  15 -11 83432.2 2611.07   1
  -9 -15  10 26535.2 1186.28   1
  -9  15  10 43625.3 1967.83  -2
   9  15 -10 43625.3 1967.83   1
  -9  15   9 63.2480 508.378   1
  -9 -15   8 935.738 747.405   1
   9  15  -7 38903.7 1014.83   1
   9 -15  -7 51267.6 3353.39  -2
  -9 -15   7 51267.6 3353.39   1
   9 -15  -6 13498.6 576.734   1
   9 -15  -6 16965.2 1734.06  -2
  -9 -15   6 16965.2 1734.06   1
  -9  15   5 78397.6 3446.22   1
   9 -15  -5 106584. 2214.34  -2
  -9 -15   5 106584. 2214.34   1
   9 -15  -4 29527.7 1036.40   1
   9 -15  -4 40713.9 2257.75  -2
  -9 -15   4 40713.9 2257.75   1
  -9  15   3 9563.28 955.007   1
  -9  15   3 14260.7 1116.75  -2
   9  15  -3 14260.7 1116.75   1
  -9 -15   2 11544.1 700.343   1
  -9  15   2 15633.5 2222.49  -2
   9  15  -2 15633.5 2222.49   1
   9 -15  -1 12377.9 684.333   1
   9 -15  -1 13678.6 1742.70  -2
  -9 -15   1 13678.6 1742.70   1
  -9 -15   0 14231.3 819.662   1
   9 -15   1 43775.9 1262.12   1
  -9 -15  -2 28593.3 1207.77   1
   9  15   3 4141.90 516.066   1
  -9 -15  -4 8471.52 746.196   1
   9  15   5 377.034 520.821   1
   9  15   6 167.619 507.113   1
  -9 -15  -7 1255.05 628.220   1
  -9 -15  -8 14337.2 794.152   1
   9 -15   9 3276.85 695.054   1
   9 -17  -8 17476.7 906.806   1
   9 -17  -7 1351.13 668.727   1
   9 -17  -7 1260.43 1807.90  -2
  -9 -17   7 1260.43 1807.90   1
   9  17  -6 504.891 726.570   1
   9 -17  -6 696.408 2910.62  -2
  -9 -17   6 696.408 2910.62   1
   9 -17  -5 44840.6 1283.48   1
   9 -17  -5 43080.1 2426.55  -2
  -9 -17   5 43080.1 2426.55   1
   9 -17  -4 107109. 2469.77   1
   9 -17  -4 126628. 3236.21  -2
  -9 -17   4 126628. 3236.21   1
   9 -17  -3 28793.1 1018.83   1
   9 -17  -3 40539.1 2888.88  -2
  -9 -17   3 40539.1 2888.88   1
   9 -17  -2 6047.72 666.248   1
   9 -17  -2 7710.23 1922.93  -2
  -9 -17   2 7710.23 1922.93   1
  -9  17   1 137.813 707.919   1
  -9 -17   0 5498.05 860.708   1
   9  17   1 9610.73 833.571   1
  -9  17  -2 724.666 686.398   1
  -9 -17  -3 292.589 586.990   1
  -9 -17  -4 4996.73 717.988   1
   9  17   5 1225.62 561.344   1
   9  17   6 5772.48 693.837   1
   9 -19  -4 3853.47 778.849   1
   9 -19  -4 5151.58 2523.23  -2
  -9 -19   4 5151.58 2523.23   1
   9 -19  -3 8876.36 928.055   1
   9 -19  -3 9964.49 2401.81  -2
  -9 -19   3 9964.49 2401.81   1
   9 -19  -2 1203.63 695.509   1
   9 -19  -2 1782.86 1990.72  -2
  -9 -19   2 1782.86 1990.72   1
   9  19  -1-128.068 709.762   1
   9 -19  -1 84.9511 1772.54  -2
  -9 -19   1 84.9511 1772.54   1
  -9 -19   0 13917.9 867.652   1
  -9 -19  -1 4109.43 835.201   1
  -9  19  -2 378.791 673.347   1
  10   0 -16 211727. 3285.97   1
 -10   0  14 92153.6 1541.34   1
 -10   0  12 6476.53 639.643   1
  10   0  -8 116200. 925.954   1
  10   0  -4 196302. 3355.17   1
 -10   0   2 69473.3 782.273   1
 -10   0  -2 21764.7 486.267   1
  10   0   4 2169.76 333.871   1
  10   0   6 232267. 1539.28   1
  10   0   8 84522.9 846.198   1
  10   0  10 1530.30 536.671   1
  10   0  12 30784.9 2096.74   1
 -10   0 -14 150694. 2689.95   1
  10   2 -16 53933.5 1153.13   1
  10   2 -15 12388.8 710.174   1
  10   2 -14 133.741 408.069   1
  10  -2 -13 69645.3 923.716   1
 -10   2  12 56693.4 737.459   1
  10  -2 -11 41641.4 639.502   1
  10  -2 -10 14645.2 393.394   1
  10  -2  -9 64304.3 557.007   1
 -10  -2   8 156441. 2011.43   1
 -10   2   8 195657. 3056.35  -2
  10   2  -8 195657. 3056.35   1
  10   2  -7 175708. 1768.47   1
 -10   2   7 209074. 2968.36  -2
  10   2  -7 209074. 2968.36   1
  10   2  -5 230937. 2104.79   1
 -10   2   5 317943. 3606.67  -2
  10   2  -5 317943. 3606.67   1
  10   2  -4 22815.2 430.253   1
  10  -2  -4 28873.0 920.963  -2
 -10  -2   4 28873.0 920.963   1
  10  -2  -3 112633. 813.496   1
 -10   2   1 121043. 723.590   1
  10   2   1 5147.23 213.984   1
  10  -2   2 24093.3 416.563   1
  10  -2   3 2037.79 214.530   1
  10  -2   4 65785.5 745.062   1
 -10   2  -5 734.386 171.928   1
  10  -2   6 260939. 1864.58   1
 -10   2  -7 2365.96 311.767   1
  10  -2   8 33617.1 687.404   1
  10  -2   9 2366.45 337.667   1
 -10  -2 -10 3468.79 432.402   1
  10  -2  11 19813.7 838.885   1
  10   2  12 25727.4 1026.36   1
  10   2  13 29553.5 935.150   1
  10  -2  14 19533.3 834.866   1
 -10   4  16 208.601 650.891   1
  10   4 -15 121651. 1596.67   1
 -10  -4  14 33402.8 915.103   1
  10  -4 -13 10995.4 578.092   1
 -10   4  12 18743.0 555.538   1
 -10   4  11 35863.7 639.737   1
 -10   4  10 21762.4 635.748   1
  10   4  -9 54678.4 783.693   1
  10   4  -8 13646.3 225.243   1
 -10   4   8 19132.0 1452.74  -2
  10   4  -8 19132.0 1452.74   1
  10   4  -7 194.243 209.287   1
 -10   4   7-0.30349 870.743  -2
  10   4  -7-0.30349 870.743   1
  10  -4  -6 91329.4 873.120   1
 -10   4   6 122594. 1566.49  -2
  10   4  -6 122594. 1566.49   1
  10  -4  -5 41636.5 541.716   1
  10  -4  -5 51670.5 1071.87  -2
 -10  -4   5 51670.5 1071.87   1
 -10   4   4 102456. 803.528   1
 -10   4   4 126071. 1494.78  -2
  10   4  -4 126071. 1494.78   1
  10  -4  -3 71684.9 655.009   1
  10  -4  -3 93670.2 3030.55  -2
 -10  -4   3 93670.2 3030.55   1
  10   4  -2 352500. 2739.99   1
  10   4   0 465484. 5315.91   1
 -10   4  -1 19945.1 400.924   1
  10   4   2 1463.88 180.602   1
  10   4   3 1872.97 201.363   1
  10  -4   4 25429.9 327.573   1
  10  -4   5 91017.4 803.240   1
  10   4   6 65143.4 722.287   1
  10   4   7 3925.44 361.642   1
  10   4   8 1844.82 393.337   1
  10  -4   9 5839.71 409.900   1
  10  -4  10 14049.8 552.758   1
  10  -4  11 239.417 469.202   1
  10  -4  12 338.909 474.373   1
  10   4  13 483.241 521.694   1
  10   4  14 197.164 593.560   1
  10   6 -16 16320.7 918.972   1
  10   6 -15 51875.4 1260.62   1
 -10  -6  14 156.327 835.861   1
  10   6 -13 1605.98 478.228   1
  10  -6 -12 3430.51 466.960   1
  10   6 -11 150085. 1377.98   1
  10   6 -10 45988.0 777.172   1
  10   6  -9 13859.2 767.680   1
  10   6  -8 3113.80 400.876   1
 -10   6   8 3579.75 1344.30  -2
  10   6  -8 3579.75 1344.30   1
 -10  -6   7 101722. 930.044   1
  10  -6  -7 134507. 2004.74  -2
 -10  -6   7 134507. 2004.74   1
  10  -6  -6 55805.6 520.604   1
 -10   6   6 159882. 1374.82  -2
  10   6  -6 159882. 1374.82   1
 -10   6   5 215418. 2743.19   1
 -10   6   5 270080. 2379.79  -2
  10   6  -5 270080. 2379.79   1
  10  -6  -4 6042.01 291.476   1
  10  -6  -4 7338.63 567.779  -2
 -10  -6   4 7338.63 567.779   1
 -10   6   3 13085.2 407.493   1
 -10   6   3 16876.3 652.677  -2
  10   6  -3 16876.3 652.677   1
 -10   6   2 3018.54 270.280   1
  10  -6  -2 4675.74 528.524  -2
 -10  -6   2 4675.74 528.524   1
  10  -6  -1 258080. 1431.24   1
  10  -6  -1 359825. 4309.33  -2
 -10  -6   1 359825. 4309.33   1
 -10  -6   0 340.514 173.076   1
  10   6   1 89122.3 697.830   1
 -10  -6  -2 18577.6 423.109   1
 -10  -6  -3 5826.98 326.404   1
 -10   6  -4 3370.60 233.168   1
  10   6   5 99337.8 732.285   1
 -10   6  -6 1217.65 353.971   1
 -10   6  -7 16233.5 588.223   1
 -10   6  -8 428.730 327.201   1
  10   6   9 176.170 333.304   1
 -10   6 -10 17919.9 619.634   1
  10   6  11 1084.68 434.088   1
 -10  -6 -12 152.379 462.519   1
 -10   6 -13 694.452 515.754   1
  10   8 -15 15242.0 1024.67   1
 -10   8  14 119.822 611.130   1
  10   8 -13 44727.4 1154.58   1
 -10   8  12 724.501 598.100   1
 -10   8  12 945.465 1054.25  -2
  10   8 -12 945.465 1054.25   1
 -10  -8  11 2290.34 760.144   1
 -10  -8  10 16168.7 737.268   1
 -10   8  10 23199.4 1546.24  -2
  10   8 -10 23199.4 1546.24   1
 -10   8   9 145843. 1710.98   1
 -10   8   9 193872. 3734.30  -2
  10   8  -9 193872. 3734.30   1
 -10  -8   8 190.863 491.864   1
  10  -8  -8 360.087 664.729  -2
 -10  -8   8 360.087 664.729   1
 -10  -8   7 244435. 2566.67   1
  10  -8  -7 345501. 2729.93  -2
 -10  -8   7 345501. 2729.93   1
 -10   8   6 5470.63 552.487   1
  10  -8  -6 6038.97 697.206  -2
 -10  -8   6 6038.97 697.206   1
  10  -8  -5 16568.6 526.280   1
 -10   8   5 18225.4 739.261  -2
  10   8  -5 18225.4 739.261   1
  10  -8  -4 27417.8 517.676   1
  10  -8  -4 37072.1 1084.04  -2
 -10  -8   4 37072.1 1084.04   1
 -10   8   3 51082.9 706.620   1
 -10   8   3 68544.5 1322.39  -2
  10   8  -3 68544.5 1322.39   1
 -10   8   2 11831.2 564.217   1
 -10   8   2 15162.5 661.310  -2
  10   8  -2 15162.5 661.310   1
  10  -8  -1 114265. 893.210   1
 -10   8   1 147062. 2664.23  -2
  10   8  -1 147062. 2664.23   1
 -10   8   0 204.481 211.636   1
 -10   8   0 143.070 671.444  -2
  10   8   0 143.070 671.444   1
  10   8   1 121777. 760.072   1
 -10  -8  -2 13823.8 376.892   1
 -10   8  -2 16289.0 947.460  -2
  10   8   2 16289.0 947.460   1
 -10   8  -3 1902.73 225.266   1
 -10   8  -4 325.089 297.550   1
 -10   8  -5 89114.9 868.407   1
 -10   8  -5 115527. 1661.14  -2
  10   8   5 115527. 1661.14   1
 -10   8  -6 52111.2 627.426   1
 -10   8  -7-12.3870 304.163   1
  10   8   8 7841.72 436.438   1
  10   8   9 1236.65 371.857   1
 -10   8 -10 698.770 435.757   1
 -10  -8 -11 17466.0 685.174   1
 -10  -8 -12 9527.98 801.396   1
 -10   8 -13 10783.2 778.661   1
 -10 -10  14 60672.1 2218.34   1
 -10  10  14 108306. 2919.39  -2
  10  10 -14 108306. 2919.39   1
 -10 -10  13 12581.0 1949.20   1
 -10  10  13 21831.4 1734.30  -2
  10  10 -13 21831.4 1734.30   1
 -10  10  12 16168.1 1481.28  -2
  10  10 -12 16168.1 1481.28   1
 -10 -10  11 3556.14 1029.60   1
 -10 -10  10 154639. 2282.88   1
 -10  10  10 211259. 4384.91  -2
  10  10 -10 211259. 4384.91   1
 -10 -10   9 11300.0 742.802   1
 -10  10   9 14827.0 1475.49  -2
  10  10  -9 14827.0 1475.49   1
 -10  10   8 30806.1 1216.05   1
 -10  10   8 38988.1 1667.71  -2
  10  10  -8 38988.1 1667.71   1
  10 -10  -7 62702.9 1640.97   1
 -10  10   7 72308.3 1235.62  -2
  10  10  -7 72308.3 1235.62   1
  10 -10  -6 93664.0 877.870   1
 -10  10   6 154024. 1909.36  -2
  10  10  -6 154024. 1909.36   1
  10 -10  -5 43633.4 625.519   1
  10 -10  -5 49725.6 1056.46  -2
 -10 -10   5 49725.6 1056.46   1
  10 -10  -4 189056. 1426.46   1
 -10  10   4 224208. 2215.70  -2
  10  10  -4 224208. 2215.70   1
 -10  10   3 91129.7 1211.32   1
 -10  10   3 109130. 1753.66  -2
  10  10  -3 109130. 1753.66   1
  10 -10  -2 5478.28 310.385   1
 -10  10   2 6910.90 779.139  -2
  10  10  -2 6910.90 779.139   1
  10 -10  -1 146000. 1126.13   1
 -10  10   1 172171. 3495.85  -2
  10  10  -1 172171. 3495.85   1
 -10  10   0 111620. 951.804   1
 -10  10   0 140242. 2754.85  -2
  10  10   0 140242. 2754.85   1
  10  10   1 4214.09 315.393   1
 -10  10  -1 5225.89 873.955  -2
  10  10   1 5225.89 873.955   1
 -10  10  -2 12256.2 415.223   1
 -10  10  -3 23740.2 370.431   1
 -10  10  -3 56009.1 1583.75  -2
  10  10   3 56009.1 1583.75   1
  10  10   4 79.5892 251.924   1
 -10  10  -5 81093.5 834.779   1
  10  10   6 32764.7 543.757   1
  10  10   7 21.8182 325.811   1
 -10  10  -8 73443.7 946.309   1
 -10  10  -9 31198.4 720.071   1
  10 -10  10 725.806 449.380   1
  10 -10  11 11195.8 746.335   1
 -10  10 -12 9638.56 786.370   1
 -10 -12  13 45.6046 1059.88   1
 -10  12  13 194.573 1151.57  -2
  10  12 -13 194.573 1151.57   1
 -10 -12  12 3160.60 1090.01   1
  10 -12 -11 1306.35 787.504   1
 -10  12  11 2808.74 1159.23  -2
  10  12 -11 2808.74 1159.23   1
 -10 -12  10 67783.6 1769.98   1
 -10  12  10 98405.1 3427.13  -2
  10  12 -10 98405.1 3427.13   1
 -10 -12   9 13478.7 956.692   1
 -10  12   9 19314.5 1747.57  -2
  10  12  -9 19314.5 1747.57   1
  10  12  -8 18424.8 647.110   1
 -10  12   8 22897.8 1812.94  -2
  10  12  -8 22897.8 1812.94   1
  10 -12  -7-23.1390 533.714   1
  10 -12  -7 121.241 853.970  -2
 -10 -12   7 121.241 853.970   1
  10 -12  -6 34247.1 669.017   1
  10 -12  -6 44009.9 1229.45  -2
 -10 -12   6 44009.9 1229.45   1
  10 -12  -5 1303.97 271.918   1
 -10  12   5 1493.15 589.450  -2
  10  12  -5 1493.15 589.450   1
  10 -12  -4 142243. 1085.14   1
 -10  12   4 176828. 2203.20  -2
  10  12  -4 176828. 2203.20   1
  10 -12  -3 10771.3 328.853   1
 -10  12   3 19583.5 853.386  -2
  10  12  -3 19583.5 853.386   1
 -10  12   2 53155.4 1161.18   1
 -10  12   2 62637.1 1636.54  -2
  10  12  -2 62637.1 1636.54   1
 -10  12   1 35594.1 818.752   1
 -10  12   1 40539.1 1302.39  -2
  10  12  -1 40539.1 1302.39   1
 -10 -12   0 134599. 1087.90   1
  10  12   1 84.2586 265.862   1
  10  12   2 126229. 1000.31   1
 -10 -12  -3 365.210 296.314   1
  10  12   4 8531.37 457.256   1
 -10  12  -5 17040.5 560.765   1
  10 -12   6 110401. 1255.19   1
 -10  12  -7 16381.3 698.020   1
 -10  12  -8 34451.9 856.165   1
 -10 -12  -9 4768.27 664.725   1
 -10 -12 -10 181.920 509.033   1
  10 -12  11 91.3794 542.130   1
  10 -14 -12 10099.7 1664.48   1
 -10  14  12 15165.9 1584.59  -2
  10  14 -12 15165.9 1584.59   1
 -10 -14  11 4311.59 978.209   1
 -10  14  11 6873.73 1324.23  -2
  10  14 -11 6873.73 1324.23   1
  10 -14 -10 11060.9 898.979   1
 -10  14  10 14064.3 1489.56  -2
  10  14 -10 14064.3 1489.56   1
  10 -14  -9 1309.75 646.097   1
 -10  14   9 1337.79 1049.72  -2
  10  14  -9 1337.79 1049.72   1
  10 -14  -8 7295.41 860.890   1
  10 -14  -8 7940.99 2582.61  -2
 -10 -14   8 7940.99 2582.61   1
  10 -14  -7 353.920 589.883   1
 -10  14   7 642.805 791.644  -2
  10  14  -7 642.805 791.644   1
  10 -14  -6 7275.54 534.882   1
  10 -14  -6 15680.7 1341.08  -2
 -10 -14   6 15680.7 1341.08   1
  10 -14  -5 277.072 783.678   1
 -10  14   5 318.668 650.692  -2
  10  14  -5 318.668 650.692   1
 -10  14   4-106.362 1258.49   1
 -10  14   4 206.024 681.575  -2
  10  14  -4 206.024 681.575   1
  10 -14  -3-2.64289 503.458   1
  10 -14  -3 157.337 796.349  -2
 -10 -14   3 157.337 796.349   1
  10 -14  -2-88.3658 459.302   1
  10 -14  -2 83.0292 851.313  -2
 -10 -14   2 83.0292 851.313   1
 -10 -14   1 29627.4 886.711   1
 -10  14   1 37260.3 1684.95  -2
  10  14  -1 37260.3 1684.95   1
  10  14   0 32136.3 760.324   1
  10  14   1 1279.76 475.733   1
  10  14   2 10410.8 573.591   1
  10  14   3 2272.53 458.311   1
 -10 -14  -4 83.8787 539.088   1
  10  14   5 7536.20 580.640   1
  10 -14   6 20504.3 845.920   1
 -10 -14  -7 121.885 566.190   1
  10  14   8 217.705 601.817   1
  10  14   9 1599.09 721.588   1
 -10  16   9 2558.66 603.213   1
  10 -16  -8 3998.75 646.226   1
  10 -16  -8 5154.07 2979.65  -2
 -10 -16   8 5154.07 2979.65   1
  10 -16  -7 1886.22 639.267   1
  10 -16  -7 908.570 1770.67  -2
 -10 -16   7 908.570 1770.67   1
 -10  16   6 43027.7 871.530   1
  10 -16  -6 70518.8 4314.81  -2
 -10 -16   6 70518.8 4314.81   1
  10  16  -5 43186.1 1515.70   1
  10 -16  -5 47081.7 2431.12  -2
 -10 -16   5 47081.7 2431.12   1
 -10  16   4 19.4721 726.862   1
  10 -16  -4 203.648 1430.02  -2
 -10 -16   4 203.648 1430.02   1
  10 -16  -3 1104.22 551.245   1
  10 -16  -3 1467.96 1709.00  -2
 -10 -16   3 1467.96 1709.00   1
  10 -16  -2 10818.4 799.843   1
  10 -16  -2 14338.9 1986.81  -2
 -10 -16   2 14338.9 1986.81   1
  10 -16  -1 947.364 600.665   1
  10 -16  -1 1090.87 1474.98  -2
 -10 -16   1 1090.87 1474.98   1
 -10 -16   0 15466.2 1139.16   1
 -10  16  -1 15425.5 800.364   1
  10  16   2 15701.8 809.179   1
  10  16   3 1390.55 697.841   1
 -10 -16  -4-77.9332 508.508   1
  10  16   5 1284.25 547.830   1
 -10  16  -6 31.1019 574.790   1
 -10 -16  -7 4069.35 640.834   1
  10 -18  -6 15.7624 659.632   1
  10 -18  -6-202.161 2543.25  -2
 -10 -18   6-202.161 2543.25   1
 -10  18   5 3974.10 1816.75   1
  10 -18  -5 3226.07 2420.18  -2
 -10 -18   5 3226.07 2420.18   1
 -10  18   4 28311.6 1138.30   1
  10 -18  -3 10302.4 797.335   1
  10  18  -2 938.475 604.855   1
  10 -18  -2 1849.65 1846.36  -2
 -10 -18   2 1849.65 1846.36   1
  10 -18  -1 9453.83 837.972   1
 -10 -18   0 336.782 543.916   1
 -10 -18  -1 27596.4 1053.54   1
 -10  18  -2 9842.60 1188.49   1
 -10  18  -3 488.273 695.281   1
 -10 -18  -4 222.801 695.149   1
 -11   1  16 391.285 964.207   1
 -11  -1  15 23033.9 841.527   1
  11   1 -14 6660.95 587.937   1
 -11  -1  13 5190.77 428.826   1
  11   1 -12 51608.2 709.138   1
  11   1 -11 517536. 3912.63   1
  11  -1 -10 89087.4 945.718   1
  11  -1  -9 4451.18 235.384   1
 -11   1   9 5753.86 1038.68  -2
  11   1  -9 5753.86 1038.68   1
  11  -1  -8 18539.0 339.757   1
  11   1  -7 42379.6 452.882   1
 -11   1   6 104699. 694.837   1
  11  -1  -6 125273. 2873.56  -2
 -11  -1   6 125273. 2873.56   1
 -11  -1   3 16757.5 246.406   1
  11   1  -2 21545.1 356.317   1
  11  -1  -2 26242.5 1226.35  -2
 -11  -1   2 26242.5 1226.35   1
 -11  -1   0 5837.87 289.082   1
 -11  -1  -1 102188. 729.147   1
 -11   1  -2 38995.8 481.416   1
 -11  -1  -3 10375.5 289.325   1
  11  -1   4 5415.48 302.505   1
 -11   1  -5 338911. 2603.80   1
  11   1   6 675.951 197.117   1
  11   1   7 36891.2 778.048   1
  11   1   8 8144.77 438.774   1
 -11   1  -9 58123.8 752.390   1
  11   1  10 4318.81 523.632   1
  11   1  11 96878.6 1725.41   1
  11   1  12 3890.98 550.913   1
  11   1  13 17601.0 791.897   1
  11   1  14 54.4198 632.072   1
  11   3 -16 21935.5 884.361   1
 -11   3  15 53468.1 1126.55   1
 -11  -3  14 1759.43 440.041   1
 -11   3  13 3411.43 382.151   1
  11  -3 -12 3580.18 373.268   1
 -11   3  11 87050.9 668.520   1
  11  -3 -10 63077.1 568.164   1
 -11  -3   9 146017. 988.746   1
  11  -3  -8 89497.4 736.663   1
  11   3  -7 167155. 1417.14   1
 -11   3   7 195388. 2309.49  -2
  11   3  -7 195388. 2309.49   1
  11  -3  -6 134.875 230.766   1
 -11   3   6 158.385 481.325  -2
  11   3  -6 158.385 481.325   1
 -11   3   5 141666. 933.906   1
  11  -3  -5 167116. 3230.19  -2
 -11  -3   5 167116. 3230.19   1
  11  -3  -4 53182.7 702.772   1
  11  -3  -4 67935.4 2503.36  -2
 -11  -3   4 67935.4 2503.36   1
 -11   3   3 175984. 1454.40   1
  11  -3  -3 231594. 3519.00  -2
 -11  -3   3 231594. 3519.00   1
  11   3  -2 96339.9 701.944   1
  11  -3  -2 121818. 2719.81  -2
 -11  -3   2 121818. 2719.81   1
  11   3  -1 102484. 724.719   1
  11  -3  -1 134231. 2496.00  -2
 -11  -3   1 134231. 2496.00   1
  11  -3   0 47.5061 219.462   1
  11  -3   1 193427. 1311.71   1
  11  -3   2 7458.58 280.641   1
  11   3   3 17691.3 361.064   1
 -11  -3  -4 51459.4 531.118   1
 -11  -3  -5 99556.2 698.580   1
  11  -3   6 420.187 252.819   1
  11   3   7 23801.2 512.728   1
  11   3   8 13486.5 516.854   1
  11   3   9 3056.58 386.252   1
  11   3  10 17791.1 602.859   1
  11  -3  11 46010.0 1165.53   1
  11   3  12 826.032 483.591   1
  11  -3  13 1264.43 511.278   1
  11   5 -16 98781.4 1673.95   1
  11  -5 -15 2828.52 774.602   1
  11   5 -14 10368.5 836.867   1
  11   5 -13 6707.91 649.364   1
  11   5 -12 40869.3 790.891   1
 -11  -5  11 21493.9 635.060   1
 -11  -5  10 53930.4 792.088   1
 -11  -5   9 2378.12 249.805   1
 -11   5   9 4780.62 1443.14  -2
  11   5  -9 4780.62 1443.14   1
  11   5  -8 11587.8 730.458   1
 -11   5   8 15152.0 1566.28  -2
  11   5  -8 15152.0 1566.28   1
  11  -5  -7 12.3573 130.173   1
  11  -5  -7 187.825 771.503  -2
 -11  -5   7 187.825 771.503   1
  11   5  -6 8132.74 467.369   1
 -11   5   6 10523.2 804.795  -2
  11   5  -6 10523.2 804.795   1
  11  -5  -5 5273.55 270.738   1
 -11   5   5 6341.90 680.452  -2
  11   5  -5 6341.90 680.452   1
  11  -5  -4 2146.32 156.399   1
 -11   5   4 3715.65 594.778  -2
  11   5  -4 3715.65 594.778   1
  11   5  -3 728.423 176.073   1
  11  -5  -3 1009.80 955.190  -2
 -11  -5   3 1009.80 955.190   1
  11  -5  -2 2226.37 214.102   1
  11  -5  -2 3218.00 922.811  -2
 -11  -5   2 3218.00 922.811   1
  11  -5  -1 79474.3 775.943   1
  11  -5  -1 110682. 2410.44  -2
 -11  -5   1 110682. 2410.44   1
  11   5   0 589.915 194.957   1
  11  -5   1 1514.71 247.072   1
 -11   5  -2 81314.0 723.929   1
  11   5   3 22895.5 385.546   1
  11   5   4 222119. 1094.16   1
 -11   5  -5 2715.14 209.196   1
 -11  -5  -6 25225.9 511.670   1
 -11  -5  -7 24591.6 537.644   1
 -11   5  -8 47495.1 801.452   1
 -11  -5  -9 20079.9 679.709   1
 -11   5 -10 25722.5 1454.60   1
  11  -5  11 2149.21 610.978   1
  11  -5  12 1729.98 1183.67   1
 -11   5 -13 1311.77 519.914   1
 -11  -7  15 4137.49 909.914   1
  11  -7 -14 821.468 685.973   1
  11  -7 -13 1440.58 668.908   1
  11   7 -12 42045.4 1160.24   1
 -11  -7  11 21158.4 830.688   1
  11   7 -10 222115. 1631.29   1
  11   7  -9 1608.99 407.665   1
  11  -7  -9 1722.89 1684.52  -2
 -11  -7   9 1722.89 1684.52   1
  11   7  -8 1358.09 385.793   1
 -11   7   8 2736.33 1063.09  -2
  11   7  -8 2736.33 1063.09   1
  11  -7  -7 96.2299 360.849   1
 -11   7   7-42.8809 726.939  -2
  11   7  -7-42.8809 726.939   1
  11  -7  -6 17670.7 323.281   1
 -11   7   6 31336.6 939.046  -2
  11   7  -6 31336.6 939.046   1
  11  -7  -5 142228. 1010.89   1
  11  -7  -5 166704. 1643.20  -2
 -11  -7   5 166704. 1643.20   1
  11  -7  -4 314519. 2482.40   1
 -11   7   4 436913. 3829.50  -2
  11   7  -4 436913. 3829.50   1
  11  -7  -3 92222.6 1392.79   1
 -11   7   3 119075. 1446.36  -2
  11   7  -3 119075. 1446.36   1
  11  -7  -2 83158.5 1129.91   1
 -11   7   2 104899. 1744.22  -2
  11   7  -2 104899. 1744.22   1
  11   7  -1 10336.5 374.595   1
  11  -7  -1 13366.2 775.886  -2
 -11  -7   1 13366.2 775.886   1
  11  -7   0 220.829 231.342   1
 -11   7   0-0.85639 668.243  -2
  11   7   0-0.85639 668.243   1
  11   7   1 28385.0 467.416   1
 -11   7  -1 32091.6 1231.87  -2
  11   7   1 32091.6 1231.87   1
  11  -7   2 24105.1 408.092   1
  11   7   3 16585.6 361.792   1
  11  -7   4 470.766 210.871   1
 -11  -7  -5 15753.8 480.635   1
  11  -7   6 2608.35 332.480   1
 -11  -7  -7 7665.52 419.652   1
  11  -7   8 20015.0 577.254   1
  11   7   9 1144.88 374.419   1
  11  -7  10 11615.1 589.843   1
  11   7  11 9118.49 574.791   1
 -11   7 -12 1305.72 509.803   1
 -11   7 -13 552.537 562.369   1
 -11  -9  15 15307.2 1512.84   1
 -11   9  15 23470.0 1805.57  -2
  11   9 -15 23470.0 1805.57   1
  11  -9 -14 20960.7 1612.53   1
 -11   9  14 34569.7 1970.73  -2
  11   9 -14 34569.7 1970.73   1
  11   9 -13 3712.81 730.541   1
 -11  -9  12 59336.6 2954.14   1
 -11   9  12 83282.8 2593.60  -2
  11   9 -12 83282.8 2593.60   1
 -11  -9  11 61935.1 3031.48   1
 -11   9  11 81821.0 2517.42  -2
  11   9 -11 81821.0 2517.42   1
 -11  -9  10 35807.5 1201.18   1
 -11   9  10 50546.8 2037.77  -2
  11   9 -10 50546.8 2037.77   1
  11   9  -9 56442.8 1021.56   1
 -11   9   9 76717.0 2610.56  -2
  11   9  -9 76717.0 2610.56   1
  11  -9  -8 205096. 2103.74   1
 -11   9   8 264474. 3533.86  -2
  11   9  -8 264474. 3533.86   1
 -11   9   7 125284. 2081.01   1
 -11   9   7 151061. 2992.54  -2
  11   9  -7 151061. 2992.54   1
  11  -9  -6 1880.12 181.111   1
 -11   9   6 4738.32 637.765  -2
  11   9  -6 4738.32 637.765   1
  11  -9  -5 57322.9 866.167   1
 -11   9   5 64743.4 1210.31  -2
  11   9  -5 64743.4 1210.31   1
  11  -9  -4 113864. 1021.53   1
 -11   9   4 135551. 1608.22  -2
  11   9  -4 135551. 1608.22   1
  11  -9  -3 24485.4 563.965   1
 -11   9   3 31120.6 966.103  -2
  11   9  -3 31120.6 966.103   1
  11  -9  -2 287772. 1938.18   1
 -11   9   2 397061. 2976.08  -2
  11   9  -2 397061. 2976.08   1
  11  -9  -1 265566. 1594.21   1
 -11   9   1 367814. 3169.53  -2
  11   9  -1 367814. 3169.53   1
  11   9   0 26681.5 383.595   1
 -11   9   0 38731.8 1725.58  -2
  11   9   0 38731.8 1725.58   1
 -11   9  -1 455.175 234.653   1
 -11   9  -1 669.448 752.086  -2
  11   9   1 669.448 752.086   1
 -11   9  -2 2375.85 274.902   1
 -11   9  -2 3866.48 800.451  -2
  11   9   2 3866.48 800.451   1
 -11   9  -3 2269.96 310.798   1
 -11   9  -3 3907.70 817.698  -2
  11   9   3 3907.70 817.698   1
 -11  -9  -4 172214. 1290.85   1
 -11   9  -4 214039. 2565.38  -2
  11   9   4 214039. 2565.38   1
  11   9   5 49039.9 888.457   1
 -11   9  -5 65573.5 1502.16  -2
  11   9   5 65573.5 1502.16   1
 -11   9  -6 27760.9 613.313   1
  11   9   7 915.941 426.951   1
 -11  -9  -8 624.981 360.958   1
  11  -9   9 11967.4 549.701   1
 -11   9 -10 34111.2 835.415   1
 -11   9 -11 10815.2 612.489   1
  11  -9  12 251.503 485.354   1
 -11  11  14 595.127 1182.82  -2
  11  11 -14 595.127 1182.82   1
 -11 -11  13 3080.75 1741.69   1
 -11  11  13 4764.60 1324.51  -2
  11  11 -13 4764.60 1324.51   1
 -11 -11  12 111.772 1576.74   1
 -11 -11  11 208685. 5152.21   1
 -11  11  11 282542. 5174.75  -2
  11  11 -11 282542. 5174.75   1
 -11 -11  10 14500.3 1103.77   1
 -11  11  10 20598.9 1832.00  -2
  11  11 -10 20598.9 1832.00   1
 -11  11   9 28861.8 1247.26   1
 -11  11   9 39311.8 2304.14  -2
  11  11  -9 39311.8 2304.14   1
  11 -11  -8 2981.77 633.597   1
 -11  11   8 4035.97 887.813  -2
  11  11  -8 4035.97 887.813   1
  11 -11  -7 34358.9 1350.36   1
  11 -11  -7 44995.8 1562.85  -2
 -11 -11   7 44995.8 1562.85   1
  11 -11  -6 9368.91 301.972   1
 -11  11   6 14678.5 814.801  -2
  11  11  -6 14678.5 814.801   1
  11 -11  -5 230922. 1453.96   1
 -11  11   5 245636. 2211.42  -2
  11  11  -5 245636. 2211.42   1
  11 -11  -4 8962.92 444.702   1
 -11  11   4 11193.9 669.802  -2
  11  11  -4 11193.9 669.802   1
 -11  11   3 2207.89 379.962   1
 -11  11   3 2162.13 556.337  -2
  11  11  -3 2162.13 556.337   1
  11 -11  -2 4237.85 234.010   1
 -11  11   2 10508.5 731.976  -2
  11  11  -2 10508.5 731.976   1
  11 -11  -1 109900. 1135.73   1
 -11  11   1 127861. 3154.84  -2
  11  11  -1 127861. 3154.84   1
 -11  11   0 9426.07 453.549   1
 -11  11   0 10895.6 1186.90  -2
  11  11   0 10895.6 1186.90   1
  11 -11   1 148610. 1151.84   1
 -11  11  -1 179177. 2922.84  -2
  11  11   1 179177. 2922.84   1
 -11  11  -2 18108.0 495.502   1
 -11  11  -2 22402.5 1293.41  -2
  11  11   2 22402.5 1293.41   1
 -11  11  -3 4490.51 389.978   1
 -11  11  -3 5603.63 1020.90  -2
  11  11   3 5603.63 1020.90   1
  11  11   4 41331.0 515.725   1
  11  11   5 100702. 893.862   1
  11  11   6 3997.97 393.255   1
 -11  11  -7 41373.4 984.424   1
 -11  11  -8 29432.4 691.477   1
  11  11   9 998.408 514.439   1
  11  11  10 15859.1 779.032   1
  11  11  11 32577.0 1096.14   1
  11 -13 -12 96.9159 1116.33   1
 -11  13  12-64.5786 1025.23  -2
  11  13 -12-64.5786 1025.23   1
  11 -13 -11 2712.93 1151.73   1
 -11  13  11 3364.60 1267.99  -2
  11  13 -11 3364.60 1267.99   1
 -11 -13  10 102.925 843.580   1
 -11  13  10 247.647 1060.98  -2
  11  13 -10 247.647 1060.98   1
  11 -13  -9 1253.01 579.271   1
 -11  13   9 1033.03 1054.22  -2
  11  13  -9 1033.03 1054.22   1
 -11  13   8 3819.89 695.836   1
  11 -13  -8 3886.54 1505.09  -2
 -11 -13   8 3886.54 1505.09   1
 -11  13   7 9731.72 785.539   1
  11 -13  -7 11833.5 1288.36  -2
 -11 -13   7 11833.5 1288.36   1
  11 -13  -6 379.053 613.938   1
 -11  13   6 538.781 714.567  -2
  11  13  -6 538.781 714.567   1
  11 -13  -5 870.290 706.563   1
 -11  13   5 882.977 641.198  -2
  11  13  -5 882.977 641.198   1
  11 -13  -4 296.133 661.236   1
 -11  13   4 521.141 666.584  -2
  11  13  -4 521.141 666.584   1
 -11  13   3 49386.5 2621.14   1
 -11  13   3 66147.5 1254.35  -2
  11  13  -3 66147.5 1254.35   1
  11 -13  -2 4068.92 654.134   1
 -11  13   2 5121.44 805.636  -2
  11  13  -2 5121.44 805.636   1
  11 -13  -1 34509.6 1337.11   1
 -11  13   1 46456.4 1442.61  -2
  11  13  -1 46456.4 1442.61   1
  11  13   0 72.0951 411.286   1
  11  13   1 18540.7 699.982   1
 -11  13  -2 896.955 455.841   1
 -11  13  -3 69545.1 1092.41   1
  11  13   4 3239.04 480.876   1
  11  13   5 69835.5 1244.82   1
 -11 -13  -6-76.2948 523.470   1
  11  13   7 12984.5 718.744   1
 -11 -13  -8 221.972 585.744   1
  11  13   9 12918.5 752.665   1
 -11  15  10 32360.1 2044.03   1
 -11  15  10 50732.1 2299.52  -2
  11  15 -10 50732.1 2299.52   1
  11 -15  -9 4773.63 1035.93   1
  11 -15  -8 48000.9 1778.17   1
  11 -15  -8 56194.8 1880.41  -2
 -11 -15   8 56194.8 1880.41   1
  11 -15  -7 25750.8 1406.78   1
 -11  15   7 28064.2 1444.26  -2
  11  15  -7 28064.2 1444.26   1
 -11  15   6 6240.89 586.304   1
  11 -15  -6 12473.7 956.413  -2
 -11 -15   6 12473.7 956.413   1
  11 -15  -5 897.891 975.589   1
  11 -15  -5 1258.43 780.358  -2
 -11 -15   5 1258.43 780.358   1
 -11  15   4-112.853 1445.22   1
  11 -15  -4 813.698 1123.91  -2
 -11 -15   4 813.698 1123.91   1
  11  15  -3-74.9413 651.044   1
  11 -15  -3 284.304 1537.32  -2
 -11 -15   3 284.304 1537.32   1
 -11 -15   2 12607.8 856.912   1
  11 -15  -2 15549.9 1862.68  -2
 -11 -15   2 15549.9 1862.68   1
  11 -15  -1 13919.8 739.752   1
 -11 -15   0 6438.67 764.153   1
 -11 -15  -1 3532.90 576.616   1
  11  15   2 629.285 467.947   1
  11  15   3 4746.17 627.684   1
  11  15   4 2261.41 646.318   1
 -11 -15  -5 120.301 501.237   1
  11  15   6 6657.39 677.509   1
  11  15   7 3508.30 622.955   1
  11 -15   8 1762.86 660.560   1
  11 -17  -8 4723.44 840.871   1
  11 -17  -8 3370.31 2153.81  -2
 -11 -17   8 3370.31 2153.81   1
  11 -17  -7 16705.2 943.727   1
  11 -17  -7 15736.6 2273.77  -2
 -11 -17   7 15736.6 2273.77   1
  11 -17  -6 5121.44 749.516   1
  11 -17  -6 4301.44 1911.54  -2
 -11 -17   6 4301.44 1911.54   1
  11 -17  -5 21645.3 1388.39   1
  11 -17  -5 24011.9 2237.80  -2
 -11 -17   5 24011.9 2237.80   1
  11  17  -4 8572.98 996.648   1
  11 -17  -4 10071.4 1860.62  -2
 -11 -17   4 10071.4 1860.62   1
  11 -17  -3 1210.94 595.652   1
  11 -17  -3 742.020 1867.58  -2
 -11 -17   3 742.020 1867.58   1
  11 -17  -2 4238.99 660.371   1
  11 -17  -2 5412.78 1869.98  -2
 -11 -17   2 5412.78 1869.98   1
 -11 -17   1 3671.07 694.529   1
 -11 -17   0 14293.0 961.862   1
 -11  17  -1 1009.69 638.976   1
 -11 -17  -2 7249.92 743.636   1
  11  17   3 553.924 907.879   1
 -11  17  -4 450.092 786.103   1
  11  17   5 162.847 690.356   1
  12   0 -16 44514.0 2367.11   1
 -12   0  14 2313.29 903.399   1
  12   0 -12 139543. 1507.34   1
 -12   0  10 340364. 5739.07   1
 -12   0   8 26503.6 443.520   1
  12   0  -4 28575.0 503.832   1
 -12   0   2 295222. 2701.11   1
  12   0   2 109386. 1226.35   1
  12   0   4 108957. 1447.33   1
  12   0   6 293330. 2300.13   1
  12   0   8 6250.82 420.396   1
  12   0  10 100869. 3311.22   1
 -12   0 -12 15362.9 1044.49   1
  12   2 -16 18815.8 1091.25   1
 -12  -2  15 11663.0 992.205   1
 -12   2  14 37217.4 875.279   1
  12   2 -13 11783.7 597.872   1
  12   2 -12 31366.7 558.951   1
  12   2 -11 1656.65 287.964   1
  12  -2 -10 11110.2 405.323   1
  12   2  -9 128671. 1017.01   1
 -12   2   8 74024.3 706.778   1
 -12   2   8 87248.9 1574.34  -2
  12   2  -8 87248.9 1574.34   1
  12  -2  -7 104398. 905.055   1
 -12   2   7 125741. 1785.95  -2
  12   2  -7 125741. 1785.95   1
  12  -2  -6 43171.6 596.935   1
 -12   2   6 50426.9 1207.67  -2
  12   2  -6 50426.9 1207.67   1
  12   2  -5 80001.7 746.134   1
  12   2  -4 72087.1 822.403   1
  12   2  -3 239164. 1493.47   1
  12  -2  -3 303617. 3995.54  -2
 -12  -2   3 303617. 3995.54   1
 -12   2   2 64800.3 581.295   1
  12  -2  -2 87793.9 2279.87  -2
 -12  -2   2 87793.9 2279.87   1
  12   2  -1 17764.4 360.617   1
 -12  -2   0 116465. 885.673   1
  12  -2   0 154618. 2577.02  -2
 -12  -2   0 154618. 2577.02   1
  12   2   1 17054.9 376.262   1
  12  -2   2 61395.7 738.650   1
  12   2   3 126436. 837.503   1
 -12   2  -4 64495.1 692.895   1
  12  -2   5 21145.1 399.831   1
 -12  -2  -6 70091.8 506.535   1
  12   2   7 2574.55 348.041   1
  12   2   8 57059.1 766.292   1
  12  -2   9 6479.92 451.780   1
 -12  -2 -10 57253.7 1245.95   1
  12   2  11 709.374 450.272   1
 -12   2 -12 12926.0 772.718   1
  12  -2  13 13523.1 737.001   1
  12   4 -16 8.59273 731.179   1
  12   4 -15 9205.48 695.021   1
  12   4 -14 21964.7 840.984   1
  12   4 -13 1795.77 564.007   1
  12  -4 -12 1822.57 570.589   1
 -12   4  11 101084. 921.165   1
  12  -4 -10 15237.9 266.149   1
  12   4  -9 36297.7 630.363   1
 -12   4   9 47784.8 1525.07  -2
  12   4  -9 47784.8 1525.07   1
  12   4  -8 20280.6 456.578   1
 -12   4   8 25356.8 1171.48  -2
  12   4  -8 25356.8 1171.48   1
  12   4  -7 60649.7 641.946   1
 -12   4   7 91504.7 1477.51  -2
  12   4  -7 91504.7 1477.51   1
  12  -4  -6 1160.13 309.566   1
 -12   4   6 1453.64 604.413  -2
  12   4  -6 1453.64 604.413   1
  12  -4  -5 38789.7 535.623   1
  12  -4  -5 49077.4 2500.98  -2
 -12  -4   5 49077.4 2500.98   1
  12  -4  -4 142.886 101.148   1
  12  -4  -4 292.627 991.623  -2
 -12  -4   4 292.627 991.623   1
  12   4  -3 110684. 676.547   1
  12  -4  -3 160044. 3386.18  -2
 -12  -4   3 160044. 3386.18   1
 -12  -4   2 169252. 1048.02   1
  12  -4  -2 233025. 3585.66  -2
 -12  -4   2 233025. 3585.66   1
  12  -4  -1 406321. 2821.29   1
  12  -4  -1 540222. 5089.25  -2
 -12  -4   1 540222. 5089.25   1
  12  -4   0 11640.7 325.251   1
 -12   4  -1 429.434 213.020   1
  12   4   2 949.762 209.627   1
  12   4   3 36859.4 484.989   1
  12   4   4 55028.9 641.383   1
 -12  -4  -5 210703. 1145.66   1
  12  -4   6 53468.3 701.094   1
  12  -4   7 28421.0 593.173   1
  12   4   8 37435.1 664.433   1
  12   4   9 4305.65 453.011   1
 -12   4 -10 316.526 409.982   1
 -12  -4 -11 23599.9 817.735   1
  12  -4  12 2353.98 611.853   1
  12   4  13 5117.08 593.422   1
  12  -6 -15 4438.49 903.584   1
  12   6 -14 123.472 564.013   1
 -12  -6  13 6518.11 929.341   1
  12  -6 -12 985.649 668.560   1
  12  -6 -11 75412.7 2163.12   1
  12   6 -10 59260.1 1266.97   1
 -12   6   9 15921.9 853.155   1
 -12   6   9 19261.7 1953.37  -2
  12   6  -9 19261.7 1953.37   1
  12   6  -8 214.913 408.503   1
 -12   6   8 206.383 949.916  -2
  12   6  -8 206.383 949.916   1
  12   6  -7 10456.0 306.703   1
 -12   6   7 18826.0 1064.84  -2
  12   6  -7 18826.0 1064.84   1
  12   6  -6 38555.5 637.193   1
 -12   6   6 56617.3 1400.69  -2
  12   6  -6 56617.3 1400.69   1
  12  -6  -5 40024.9 668.008   1
 -12   6   5 42139.4 727.968  -2
  12   6  -5 42139.4 727.968   1
  12  -6  -4 818.878 209.211   1
 -12   6   4 1318.48 643.192  -2
  12   6  -4 1318.48 643.192   1
  12  -6  -3 120211. 797.848   1
  12  -6  -3 180128. 4393.28  -2
 -12  -6   3 180128. 4393.28   1
  12   6  -2 53109.5 592.590   1
  12  -6  -2 75583.3 2423.92  -2
 -12  -6   2 75583.3 2423.92   1
  12   6  -1 61459.8 710.548   1
  12  -6  -1 91375.1 2325.99  -2
 -12  -6   1 91375.1 2325.99   1
  12  -6   0 3527.97 276.232   1
  12   6   1 61903.4 705.634   1
  12   6   2 5486.60 339.484   1
 -12  -6  -3 1562.11 298.520   1
  12   6   4 1421.85 240.955   1
 -12  -6  -5 82514.1 598.045   1
 -12   6  -6 318.042 284.498   1
 -12  -6  -7 90498.4 980.112   1
 -12   6  -8 21574.3 584.202   1
 -12  -6  -9 7291.89 474.444   1
 -12  -6 -10 12234.3 601.043   1
  12   6  11 24015.3 830.607   1
 -12  -6 -12 202.326 494.707   1
 -12  -8  15 14873.9 1175.15   1
  12  -8 -14 9438.21 923.698   1
  12   8 -13 47931.8 1430.32   1
 -12   8  12 26485.9 1001.44   1
  12   8 -11 9214.14 823.110   1
 -12  -8  10 39674.1 928.382   1
 -12   8  10 67568.0 2323.66  -2
  12   8 -10 67568.0 2323.66   1
  12   8  -9 54382.9 971.269   1
 -12   8   9 95912.6 3450.27  -2
  12   8  -9 95912.6 3450.27   1
  12  -8  -8 32139.1 847.129   1
 -12   8   8 46204.3 1346.52  -2
  12   8  -8 46204.3 1346.52   1
 -12   8   7 82668.6 3084.07   1
  12  -8  -7 95253.2 1432.71  -2
 -12  -8   7 95253.2 1432.71   1
  12  -8  -6 102123. 792.536   1
 -12   8   6 166923. 1661.27  -2
  12   8  -6 166923. 1661.27   1
  12  -8  -5 182687. 1227.56   1
 -12   8   5 235625. 1865.29  -2
  12   8  -5 235625. 1865.29   1
 -12   8   4 142056. 1172.73   1
 -12   8   4 198666. 2001.27  -2
  12   8  -4 198666. 2001.27   1
 -12   8   3 76810.1 1145.58   1
 -12   8   3 111571. 1903.68  -2
  12   8  -3 111571. 1903.68   1
 -12   8   2 61958.8 680.459   1
  12   8  -1 27614.7 539.453   1
 -12   8   1 36091.7 1457.01  -2
  12   8  -1 36091.7 1457.01   1
 -12  -8   0 30544.1 506.200   1
  12   8   1 109372. 840.777   1
  12   8   2 23287.4 433.285   1
  12  -8   3 3984.79 287.360   1
  12   8   4 112.274 249.046   1
  12   8   5 18.1823 237.585   1
 -12  -8  -6 25705.0 473.211   1
  12   8   7 104.201 325.460   1
  12  -8   8 159.577 386.983   1
  12   8   9 9745.49 559.940   1
  12  -8  10 1273.20 500.099   1
 -12  -8 -11 2470.21 485.569   1
 -12   8 -12 5146.99 591.545   1
  12 -10 -14 5035.01 952.750   1
  12 -10 -13 8677.49 1881.86   1
 -12  10  13 19613.5 1710.36  -2
  12  10 -13 19613.5 1710.36   1
 -12 -10  12 125124. 4163.64   1
 -12 -10  11 34215.8 2484.57   1
 -12  10  11 48070.3 2042.90  -2
  12  10 -11 48070.3 2042.90   1
 -12 -10  10 27490.5 2237.60   1
 -12  10   9 9597.49 645.670   1
 -12  10   9 13957.5 1417.86  -2
  12  10  -9 13957.5 1417.86   1
 -12  10   8-59.2467 697.740   1
 -12  10   8 175.893 733.004  -2
  12  10  -8 175.893 733.004   1
  12 -10  -7 42636.0 1381.98   1
 -12  10   7 47857.5 1140.41  -2
  12  10  -7 47857.5 1140.41   1
 -12  10   6 209022. 1083.36   1
 -12  10   6 397531. 3279.53  -2
  12  10  -6 397531. 3279.53   1
  12 -10  -5 88004.1 1132.60   1
 -12  10   5 103152. 1547.35  -2
  12  10  -5 103152. 1547.35   1
 -12  10   4 96.4612 292.197   1
  12 -10  -4 117.305 459.019  -2
 -12 -10   4 117.305 459.019   1
  12 -10  -3 27215.5 608.648   1
 -12  10   3 31614.7 1197.63  -2
  12  10  -3 31614.7 1197.63   1
  12 -10  -2 152807. 1501.26   1
 -12  10   2 205999. 2864.16  -2
  12  10  -2 205999. 2864.16   1
  12  10  -1 104357. 700.796   1
 -12  10   1 178512. 3649.00  -2
  12  10  -1 178512. 3649.00   1
 -12  10   0 209680. 1144.69   1
 -12  10   0 337756. 4838.67  -2
  12  10   0 337756. 4838.67   1
 -12  10  -1 53687.8 547.520   1
  12  10   2 4298.95 319.777   1
 -12  10  -2 7386.45 977.287  -2
  12  10   2 7386.45 977.287   1
 -12  10  -3 10660.1 396.173   1
 -12  10  -3 13069.3 1096.01  -2
  12  10   3 13069.3 1096.01   1
  12 -10   4 114229. 1015.01   1
  12  10   5 13053.4 417.095   1
  12 -10   6 8905.51 457.665   1
 -12  10  -7 23506.7 926.434   1
  12  10   8 3108.84 497.810   1
 -12  10  -9 28895.3 919.060   1
  12 -10  10 40845.0 1072.39   1
 -12  10 -11 18.5783 500.812   1
 -12 -12  13 3685.67 1204.79   1
 -12  12  13 2961.44 1225.66  -2
  12  12 -13 2961.44 1225.66   1
 -12 -12  12 85908.0 3765.83   1
 -12  12  12 121888. 3773.67  -2
  12  12 -12 121888. 3773.67   1
  12 -12 -11 582.600 1062.85   1
 -12  12  11 1534.19 1056.16  -2
  12  12 -11 1534.19 1056.16   1
  12 -12 -10 2189.54 800.702   1
 -12  12  10 3448.26 1194.33  -2
  12  12 -10 3448.26 1194.33   1
 -12 -12   9 143.318 850.909   1
  12 -12  -8 2013.29 699.443   1
  12 -12  -8 1813.70 2111.99  -2
 -12 -12   8 1813.70 2111.99   1
 -12  12   7 17941.9 1152.20   1
 -12  12   7 20001.8 1087.16  -2
  12  12  -7 20001.8 1087.16   1
  12 -12  -6 194119. 2955.60   1
 -12  12   6 212729. 3049.35  -2
  12  12  -6 212729. 3049.35   1
  12 -12  -5 3698.34 816.558   1
 -12  12   5 3580.20 680.534  -2
  12  12  -5 3580.20 680.534   1
  12 -12  -4 776.780 704.784   1
 -12  12   4 761.193 694.156  -2
  12  12  -4 761.193 694.156   1
  12 -12  -3 1626.15 725.381   1
 -12  12   3 1599.99 585.855  -2
  12  12  -3 1599.99 585.855   1
  12  12  -2 3404.94 686.150   1
 -12  12   2 3655.74 1047.36  -2
  12  12  -2 3655.74 1047.36   1
  12  12  -1 191.558 433.752   1
 -12  12   1 50.1289 902.496  -2
  12  12  -1 50.1289 902.496   1
  12  12   0 158756. 1465.47   1
 -12  12   0 213653. 3906.53  -2
  12  12   0 213653. 3906.53   1
  12  12   1 12316.8 544.078   1
 -12  12  -1 14906.8 1266.76  -2
  12  12   1 14906.8 1266.76   1
  12  12   2 40427.2 937.368   1
 -12  12  -2 58300.8 1913.75  -2
  12  12   2 58300.8 1913.75   1
 -12 -12  -3 13886.8 583.972   1
  12 -12   4 39270.0 854.043   1
  12  12   5 1636.83 498.304   1
 -12 -12  -6 55097.8 1600.15   1
 -12 -12  -7 1453.72 571.913   1
 -12 -12  -8 13410.5 928.130   1
 -12 -12  -9 13175.0 754.736   1
  12  12  10 43527.8 1236.19   1
 -12  14  11 1323.88 783.372   1
 -12  14  11 1470.93 1203.30  -2
  12  14 -11 1470.93 1203.30   1
 -12  14  10 45708.7 1443.79   1
 -12  14  10 61313.8 2900.30  -2
  12  14 -10 61313.8 2900.30   1
 -12 -14   9 180.916 1244.02   1
  12 -14  -8 22012.2 1315.10   1
 -12  14   8 28352.0 1313.01  -2
  12  14  -8 28352.0 1313.01   1
 -12  14   7 9806.14 1970.77   1
 -12  14   7 16887.7 1123.06  -2
  12  14  -7 16887.7 1123.06   1
  12 -14  -6 87349.7 2740.09   1
 -12  14   6 95122.4 1815.67  -2
  12  14  -6 95122.4 1815.67   1
  12 -14  -5 12262.6 1065.33   1
 -12  14   5 16598.9 1108.65  -2
  12  14  -5 16598.9 1108.65   1
  12 -14  -4 32120.4 1421.39   1
 -12  14   4 38114.3 1465.24  -2
  12  14  -4 38114.3 1465.24   1
  12 -14  -3 1117.16 740.859   1
 -12  14   3 505.004 718.043  -2
  12  14  -3 505.004 718.043   1
  12 -14  -2 79139.1 1709.92   1
 -12  14   2 105954. 1566.44  -2
  12  14  -2 105954. 1566.44   1
  12  14  -1 8289.53 617.057   1
 -12  14   1 11694.3 1282.38  -2
  12  14  -1 11694.3 1282.38   1
 -12 -14   0 31626.5 1167.48   1
  12  14   1 49631.9 1211.80   1
  12  14   2 1751.24 508.016   1
  12  14   3 3393.52 586.234   1
  12  14   4 10818.9 862.442   1
 -12  14  -5 2987.99 760.022   1
  12 -14   6 32163.1 1232.80   1
  12  14   7 6293.00 866.227   1
  12  14   8 9643.66 729.834   1
  12 -16  -9 11378.0 1555.27   1
 -12  16   9 12182.0 1476.91  -2
  12  16  -9 12182.0 1476.91   1
  12 -16  -8 1825.22 1023.28   1
  12 -16  -8 3641.70 1092.12  -2
 -12 -16   8 3641.70 1092.12   1
  12 -16  -7 464.615 939.165   1
  12 -16  -7 175.070 829.912  -2
 -12 -16   7 175.070 829.912   1
  12 -16  -6 25162.6 1427.69   1
  12 -16  -6 32068.9 1444.49  -2
 -12 -16   6 32068.9 1444.49   1
  12 -16  -5 1859.65 1078.73   1
  12 -16  -5 834.437 2071.03  -2
 -12 -16   5 834.437 2071.03   1
  12 -16  -4 450.268 596.494   1
 -12 -16   3 23418.5 1117.07   1
  12 -16  -3 28754.6 2432.40  -2
 -12 -16   3 28754.6 2432.40   1
  12 -16  -2 2841.24 797.998   1
  12 -16  -2 2551.64 1721.63  -2
 -12 -16   2 2551.64 1721.63   1
 -12 -16   1 11231.6 799.253   1
 -12 -16   0 1370.27 574.250   1
 -12 -16  -1 11057.2 774.031   1
  12  16   2 305.587 577.326   1
 -12  16  -3 6508.43 712.374   1
 -12 -16  -4 163.997 544.776   1
  12  16   5 9503.62 746.256   1
  12  16   6 4803.09 692.280   1
  12 -18  -5 20894.7 1060.65   1
  12 -18  -5 22814.9 2353.08  -2
 -12 -18   5 22814.9 2353.08   1
 -12 -18   4 27.9977 761.244   1
  12 -18  -4-187.429 2329.56  -2
 -12 -18   4-187.429 2329.56   1
 -12 -18   3 697.016 625.230   1
  12 -18  -2 1253.68 687.271   1
  12 -18  -2 1012.20 1978.87  -2
 -12 -18   2 1012.20 1978.87   1
 -12 -18   1 7082.68 710.238   1
 -12 -18   0 7159.28 779.787   1
  12  18   1 25820.5 1051.36   1
  12  18   2 1019.43 719.963   1
 -13  -1  16 171.026 638.468   1
  13   1 -15 4548.71 700.865   1
  13  -1 -14 2962.85 788.327   1
  13   1 -13 66409.6 1030.68   1
  13   1 -12 1312.25 458.630   1
  13  -1 -11 79506.3 1129.16   1
 -13   1  10 21016.9 342.406   1
  13  -1  -9 9231.47 350.829   1
  13   1  -8 47446.5 525.487   1
  13   1  -7 522721. 4017.62   1
  13   1  -6 17025.4 377.837   1
  13   1  -5 62807.8 569.124   1
  13  -1  -5 73721.6 2304.84  -2
 -13  -1   5 73721.6 2304.84   1
 -13  -1   4 164871. 1067.81   1
  13  -1  -4 196031. 3452.31  -2
 -13  -1   4 196031. 3452.31   1
 -13  -1   3 77250.9 632.678   1
  13   1  -3 106053. 1748.49  -2
 -13   1   3 106053. 1748.49   1
 -13  -1   2 38115.8 535.515   1
 -13  -1   0 73226.6 713.939   1
 -13   1  -1 2267.08 225.879   1
 -13  -1  -2 22166.7 409.392   1
  13   1   3 192532. 1316.02   1
  13   1   4 236.093 279.780   1
  13  -1   5 275040. 1403.50   1
  13   1   6 36599.0 621.441   1
 -13   1  -7 5071.59 290.673   1
  13   1   8 28911.0 656.535   1
  13  -1   9 21862.0 657.448   1
 -13   1 -10 257.896 420.897   1
 -13  -1 -11 31557.1 1010.91   1
  13  -1  12 3034.91 743.661   1
 -13   1 -13-43.3724 579.447   1
 -13   3  16 14707.3 1052.91   1
  13  -3 -15 16892.6 918.911   1
 -13   3  14 35.4323 622.055   1
  13  -3 -13 13317.3 590.113   1
  13   3 -12 3499.24 604.709   1
  13   3 -11 3554.22 540.814   1
 -13  -3  11 2286.33 772.312  -2
  13  -3 -11 2286.33 772.312   1
  13   3 -10 38693.4 762.317   1
 -13   3  10 47082.6 2228.30  -2
  13   3 -10 47082.6 2228.30   1
  13   3  -9 27.7858 291.381   1
  13  -3  -8 36636.1 606.270   1
  13  -3  -7 9670.36 362.914   1
  13  -3  -6 9003.24 409.055   1
  13  -3  -6 10462.8 1396.67  -2
 -13  -3   6 10462.8 1396.67   1
  13   3  -5 68737.8 839.988   1
  13  -3  -5 78924.0 2549.92  -2
 -13  -3   5 78924.0 2549.92   1
  13   3  -4 17194.7 518.788   1
  13  -3  -4 21735.0 1835.56  -2
 -13  -3   4 21735.0 1835.56   1
  13   3  -3 17138.3 310.438   1
  13   3  -2 168566. 966.513   1
  13   3  -1 16178.4 406.766   1
  13  -3   0 4356.87 250.995   1
  13  -3   1 23532.8 414.707   1
  13  -3   2 120.831 211.230   1
 -13   3  -3 189207. 1262.19   1
  13  -3   4 123836. 1027.93   1
  13   3   5 181494. 1060.64   1
  13   3   6 2063.08 299.542   1
  13   3   7 33044.0 666.029   1
  13  -3   8 1502.96 345.405   1
  13   3   9 13847.0 541.211   1
  13   3  10 7767.83 562.930   1
  13  -3  11 103940. 1802.03   1
  13   3  12 2920.07 537.265   1
  13  -3  13 20361.8 1153.14   1
  13   5 -16 40641.7 1404.77   1
 -13  -5  15 5085.77 1171.42   1
  13   5 -14 7348.65 745.971   1
  13   5 -13 11888.5 914.088   1
  13   5 -12 1243.20 559.976   1
 -13  -5  11 2354.14 721.066   1
  13   5 -10 1290.15 537.111   1
 -13   5  10 1659.20 1653.87  -2
  13   5 -10 1659.20 1653.87   1
  13   5  -9 5655.61 524.785   1
 -13   5   9 6546.15 1630.33  -2
  13   5  -9 6546.15 1630.33   1
  13   5  -8 20009.8 436.912   1
 -13   5   8 31820.3 1563.06  -2
  13   5  -8 31820.3 1563.06   1
  13   5  -7 515.186 257.774   1
 -13   5   7 1018.11 701.792  -2
  13   5  -7 1018.11 701.792   1
  13  -5  -6 49110.3 637.400   1
 -13   5   6 69559.5 1428.88  -2
  13   5  -6 69559.5 1428.88   1
  13  -5  -5 15679.6 471.739   1
 -13   5   5 20099.3 1201.50  -2
  13   5  -5 20099.3 1201.50   1
  13   5  -4 49679.1 552.094   1
  13  -5  -4 79235.7 2707.80  -2
 -13  -5   4 79235.7 2707.80   1
  13   5  -3 25505.7 438.837   1
  13  -5  -3 37627.0 2179.99  -2
 -13  -5   3 37627.0 2179.99   1
 -13   5   2 89197.0 813.851   1
  13  -5  -2 121781. 2824.69  -2
 -13  -5   2 121781. 2824.69   1
 -13   5   1 3912.82 295.325   1
  13  -5  -1 6311.95 1081.42  -2
 -13  -5   1 6311.95 1081.42   1
  13   5   0 448808. 2559.62   1
  13   5   1 19863.2 415.123   1
  13  -5   2 115742. 971.442   1
  13   5   3 6537.56 299.977   1
  13   5   4 558364. 2731.85   1
  13   5   5 753.038 231.030   1
 -13  -5  -6 81651.4 1051.73   1
 -13  -5  -7 20115.1 681.058   1
  13   5   8 7419.73 504.543   1
 -13   5  -9 4806.03 598.452   1
 -13  -5 -10 243098. 2109.18   1
 -13  -5 -11 1858.42 486.631   1
  13   5  12 10446.8 675.112   1
 -13  -7  15 22619.5 1330.27   1
  13   7 -14 3273.22 681.611   1
 -13   7  13 4712.66 708.586   1
 -13   7  12 14467.7 1325.27   1
 -13  -7  11 2694.73 634.749   1
  13   7 -10 39704.6 1271.27   1
 -13   7  10 47901.5 2887.00  -2
  13   7 -10 47901.5 2887.00   1
  13   7  -9 22674.3 889.745   1
 -13   7   9 23247.2 1627.43  -2
  13   7  -9 23247.2 1627.43   1
  13   7  -8 18698.4 818.821   1
 -13   7   8 21015.9 1475.22  -2
  13   7  -8 21015.9 1475.22   1
  13  -7  -7 19518.8 297.247   1
 -13   7   7 87412.7 2490.66  -2
  13   7  -7 87412.7 2490.66   1
  13   7  -6 16857.7 437.466   1
  13  -7  -6 21418.3 589.805  -2
 -13  -7   6 21418.3 589.805   1
 -13   7   5 61188.1 731.039   1
  13  -7  -5 59261.3 924.668  -2
 -13  -7   5 59261.3 924.668   1
  13  -7  -4 1098.72 246.556   1
  13  -7  -4 1942.88 1332.59  -2
 -13  -7   4 1942.88 1332.59   1
  13   7  -3 5256.92 275.268   1
  13  -7  -3 7529.91 1470.01  -2
 -13  -7   3 7529.91 1470.01   1
 -13   7   2 376359. 1735.75   1
  13  -7  -2 522165. 5909.94  -2
 -13  -7   2 522165. 5909.94   1
  13   7  -1 5111.26 275.542   1
  13   7   0 102.699 227.398   1
  13   7   1 5306.24 357.651   1
  13   7   2 19267.6 418.666   1
  13   7   3 42309.8 567.334   1
 -13   7  -4 200327. 1321.07   1
  13   7   5 583.661 258.343   1
 -13  -7  -6 9317.92 423.552   1
 -13   7  -7 21373.6 645.843   1
 -13   7  -8 1261.31 389.579   1
  13  -7   9 429.892 427.083   1
  13   7  10 96466.0 1278.60   1
  13   7  11 19560.5 781.545   1
  13  -7  12 2353.09 637.264   1
  13   9 -14 302.071 734.895   1
  13   9 -13-36.1403 676.449   1
  13   9 -12 1239.44 678.727   1
 -13   9  11 61755.4 2145.70   1
 -13   9  11 80891.4 2590.18  -2
  13   9 -11 80891.4 2590.18   1
  13  -9 -10 108039. 1888.62   1
 -13   9  10 130185. 3094.94  -2
  13   9 -10 130185. 3094.94   1
  13   9  -9 8904.28 596.698   1
 -13   9   9 10719.4 1624.28  -2
  13   9  -9 10719.4 1624.28   1
 -13   9   8 54988.1 1111.89   1
 -13   9   8 96759.0 1727.88  -2
  13   9  -8 96759.0 1727.88   1
 -13   9   7 40831.4 1629.02   1
 -13   9   7 49967.9 1072.90  -2
  13   9  -7 49967.9 1072.90   1
  13  -9  -6 3188.71 279.350   1
 -13   9   6 5201.74 616.420  -2
  13   9  -6 5201.74 616.420   1
  13  -9  -5 24832.6 549.106   1
 -13   9   5 35989.9 1096.88  -2
  13   9  -5 35989.9 1096.88   1
  13  -9  -4 135878. 1210.55   1
 -13   9   4 169880. 1523.83  -2
  13   9  -4 169880. 1523.83   1
  13  -9  -3 15982.0 535.731   1
  13  -9  -3 24740.1 2072.31  -2
 -13  -9   3 24740.1 2072.31   1
  13   9  -2 14290.6 418.253   1
 -13   9   2 18200.4 1027.86  -2
  13   9  -2 18200.4 1027.86   1
  13   9  -1 213138. 1215.56   1
 -13   9   1 267861. 3623.27  -2
  13   9  -1 267861. 3623.27   1
  13   9   0 40783.2 712.786   1
 -13   9   0 53727.0 1744.02  -2
  13   9   0 53727.0 1744.02   1
  13   9   1 1680.61 381.913   1
  13   9   2 100222. 1095.84   1
 -13  -9  -3 14096.6 448.415   1
 -13  -9  -4 11246.7 459.964   1
 -13  -9  -5 47690.6 720.455   1
  13   9   6 27144.3 618.106   1
 -13  -9  -7 6074.43 489.781   1
  13  -9   8 3862.71 486.796   1
 -13   9  -9 372.919 438.324   1
 -13   9 -10 202.778 440.475   1
  13   9  11 5865.80 559.315   1
 -13 -11  13 599.966 1791.88   1
 -13  11  13 1135.67 1127.39  -2
  13  11 -13 1135.67 1127.39   1
  13 -11 -12 3052.19 999.495   1
 -13  11  12 3950.52 1252.49  -2
  13  11 -12 3950.52 1252.49   1
  13 -11 -11 97100.8 2862.14   1
 -13  11  11 111724. 3034.56  -2
  13  11 -11 111724. 3034.56   1
 -13  11  10 26489.5 1194.23   1
 -13  11  10 35014.3 1852.15  -2
  13  11 -10 35014.3 1852.15   1
  13 -11  -9 77503.9 1728.93   1
 -13  11   9 99396.9 2302.49  -2
  13  11  -9 99396.9 2302.49   1
  13 -11  -8 10447.7 988.933   1
 -13  11   8 11602.1 922.500  -2
  13  11  -8 11602.1 922.500   1
  13 -11  -7 163581. 2739.33   1
 -13  11   7 178054. 2091.71  -2
  13  11  -7 178054. 2091.71   1
 -13  11   6 23164.5 1193.53   1
  13 -11  -6 25572.8 1020.93  -2
 -13 -11   6 25572.8 1020.93   1
  13 -11  -5 54520.5 1307.27   1
 -13  11   5 67375.4 1623.21  -2
  13  11  -5 67375.4 1623.21   1
  13 -11  -4 791.173 680.037   1
 -13  11   4 891.582 633.525  -2
  13  11  -4 891.582 633.525   1
  13 -11  -3 43714.9 888.485   1
 -13  11   3 65571.9 1952.21  -2
  13  11  -3 65571.9 1952.21   1
  13 -11  -2 1289.90 353.011   1
 -13  11   2 1408.94 931.925  -2
  13  11  -2 1408.94 931.925   1
  13  11  -1 290434. 1606.97   1
 -13  11   1 393808. 5860.63  -2
  13  11  -1 393808. 5860.63   1
  13  11   0 6240.04 421.487   1
 -13  11   0 8064.58 1094.66  -2
  13  11   0 8064.58 1094.66   1
  13  11   1 19873.7 634.338   1
 -13  11  -1 26008.7 1590.11  -2
  13  11   1 26008.7 1590.11   1
  13  11   2 2854.49 387.594   1
 -13  11  -2 2988.16 997.389  -2
  13  11   2 2988.16 997.389   1
  13  11   3 28680.5 700.077   1
 -13  11  -3 39571.1 1598.26  -2
  13  11   3 39571.1 1598.26   1
 -13 -11  -4 16472.4 605.600   1
 -13  11  -4 20541.0 1357.51  -2
  13  11   4 20541.0 1357.51   1
 -13 -11  -5 225980. 1581.36   1
  13 -11   6 2211.52 552.333   1
 -13 -11  -7 10036.8 684.696   1
  13  11   8 21649.6 852.093   1
 -13  11  -9 8244.22 668.829   1
  13 -11  10 6498.07 663.454   1
  13 -13 -12 60.3977 813.910   1
 -13  13  12 261.288 1188.34  -2
  13  13 -12 261.288 1188.34   1
  13 -13 -11 10798.1 911.748   1
 -13  13  11 15528.1 1709.64  -2
  13  13 -11 15528.1 1709.64   1
  13 -13 -10 21.5190 900.913   1
 -13  13  10 0.09281 1043.88  -2
  13  13 -10 0.09281 1043.88   1
  13 -13  -9 46517.5 1750.71   1
  13 -13  -9 64757.9 3702.32  -2
 -13 -13   9 64757.9 3702.32   1
 -13  13   8 5852.17 1658.29   1
 -13  13   8 6488.62 972.250  -2
  13  13  -8 6488.62 972.250   1
  13 -13  -7 8478.39 1229.91   1
 -13  13   7 10439.2 1013.23  -2
  13  13  -7 10439.2 1013.23   1
  13 -13  -6 176.194 761.354   1
  13 -13  -6 5.00282 669.630  -2
 -13 -13   6 5.00282 669.630   1
  13 -13  -5 7677.58 940.727   1
  13 -13  -5 9374.02 863.329  -2
 -13 -13   5 9374.02 863.329   1
  13 -13  -4 1345.56 749.562   1
 -13  13   4 1837.44 688.063  -2
  13  13  -4 1837.44 688.063   1
  13 -13  -3 2334.53 825.095   1
 -13  13   3 2085.61 780.637  -2
  13  13  -3 2085.61 780.637   1
  13 -13  -2 2333.56 690.504   1
 -13  13   2 2759.66 1066.37  -2
  13  13  -2 2759.66 1066.37   1
  13  13  -1 33351.4 1056.91   1
 -13  13   1 37985.5 2012.98  -2
  13  13  -1 37985.5 2012.98   1
  13  13   0 111.997 421.294   1
 -13  13   0-0.27280 994.513  -2
  13  13   0-0.27280 994.513   1
  13  13   1 3418.08 554.060   1
 -13  13  -1 4204.56 1160.37  -2
  13  13   1 4204.56 1160.37   1
 -13  13  -2 178.388 595.131   1
 -13  13  -2 1.18177 1057.41  -2
  13  13   2 1.18177 1057.41   1
  13  13   3 8198.11 638.539   1
  13  13   4 2619.86 542.137   1
  13  13   5 63390.7 1574.22   1
 -13 -13  -6-74.5300 522.985   1
  13  13   7 19910.8 856.571   1
  13  13   8 125.922 531.347   1
  13 -15 -10 65.4242 922.688   1
 -13  15  10 253.651 1078.07  -2
  13  15 -10 253.651 1078.07   1
 -13  15   9 374.694 962.669   1
 -13  15   9 187.331 1087.10  -2
  13  15  -9 187.331 1087.10   1
  13 -15  -8 1969.23 966.915   1
 -13  15   8 2800.89 1095.68  -2
  13  15  -8 2800.89 1095.68   1
  13 -15  -7 368.976 848.788   1
 -13  15   7 394.434 903.309  -2
  13  15  -7 394.434 903.309   1
  13 -15  -6 3935.08 1198.75   1
 -13  15   6 4152.45 1008.12  -2
  13  15  -6 4152.45 1008.12   1
  13 -15  -5 19918.1 1304.36   1
  13 -15  -5 23681.9 1692.66  -2
 -13 -15   5 23681.9 1692.66   1
  13 -15  -4 40304.5 1596.21   1
  13 -15  -4 50555.0 1456.07  -2
 -13 -15   4 50555.0 1456.07   1
  13 -15  -3 19869.7 1114.58   1
  13 -15  -3 19973.8 2141.07  -2
 -13 -15   3 19973.8 2141.07   1
 -13 -15   2 20114.9 1097.65   1
 -13  15   2 32645.5 1814.22  -2
  13  15  -2 32645.5 1814.22   1
 -13 -15   1 26325.7 1153.64   1
 -13 -15   0 21293.3 1064.80   1
 -13  15   0 32028.5 1822.57  -2
  13  15   0 32028.5 1822.57   1
 -13 -15  -1 3538.26 611.218   1
  13  15   2 20791.8 774.726   1
 -13 -15  -3 50787.9 1321.17   1
  13  15   4 52797.0 1107.77   1
  13  15   5 12140.9 782.145   1
  13  15   6 7002.74 853.810   1
  13 -17  -6 4816.73 1040.85   1
  13 -17  -6 3338.45 2085.45  -2
 -13 -17   6 3338.45 2085.45   1
  13 -17  -5 9435.97 1480.82   1
  13 -17  -5 8326.92 1141.89  -2
 -13 -17   5 8326.92 1141.89   1
  13 -17  -4 1989.04 658.768   1
  13 -17  -4 174.935 2167.09  -2
 -13 -17   4 174.935 2167.09   1
  13 -17  -3 358.797 573.550   1
  13 -17  -3 910.091 1916.96  -2
 -13 -17   3 910.091 1916.96   1
 -13 -17   2 27489.1 930.362   1
 -13 -17   1 14041.2 945.199   1
 -13  17   0 6171.62 802.137   1
 -13  17  -1 2107.41 756.461   1
 -13 -17  -2 2248.44 682.814   1
  13  17   3 3235.35 740.466   1
  14   0 -16 33322.0 1609.04   1
 -14   0  14 733.950 1222.75   1
  14   0 -12 96414.7 1706.85   1
  14   0 -10 32924.5 529.300   1
  14   0  -8 96852.5 1256.39   1
  14   0  -6 345105. 3276.13   1
 -14   0   0 59243.5 961.201   1
 -14   0  -2 312710. 2213.83   1
 -14   0  -4 407760. 4221.87   1
  14   0   6 18003.0 792.887   1
  14   0   8 36087.3 1404.30   1
  14   0  10 43489.7 2298.15   1
  14   0  12 18898.3 1108.03   1
  14   2 -16 4506.68 759.947   1
  14   2 -15 3018.08 702.449   1
 -14   2  14 11462.3 722.590   1
  14  -2 -13 6972.61 566.520   1
  14   2 -12 98665.8 1294.68   1
  14   2 -11 2309.06 416.048   1
  14  -2 -10 82056.5 837.949   1
  14  -2  -9 37881.8 535.346   1
  14   2  -8 21088.9 559.902   1
 -14   2   8 30652.9 1531.92  -2
  14   2  -8 30652.9 1531.92   1
  14   2  -7 1998.85 267.161   1
  14   2  -6 93965.8 804.455   1
  14   2  -5 84933.2 897.807   1
  14  -2  -5 104305. 2941.18  -2
 -14  -2   5 104305. 2941.18   1
  14   2  -4 48909.4 380.318   1
  14  -2  -4 66520.8 2270.89  -2
 -14  -2   4 66520.8 2270.89   1
  14   2  -3 273479. 1985.85   1
  14  -2  -3 341836. 4562.53  -2
 -14  -2   3 341836. 4562.53   1
  14  -2  -2 91427.5 841.232   1
  14  -2  -2 123578. 2730.28  -2
 -14  -2   2 123578. 2730.28   1
 -14  -2   1 10036.2 362.192   1
  14   2   0 47500.9 563.329   1
  14   2   1 13231.3 355.889   1
  14  -2   2 1369.86 241.351   1
  14  -2   3 33176.6 564.529   1
  14  -2   4 155869. 1160.42   1
 -14   2  -5 76341.6 736.861   1
  14   2   6 3390.06 305.842   1
  14   2   7 6049.15 380.991   1
  14   2   8 13794.6 496.469   1
 -14   2  -9 1142.05 427.771   1
 -14   2 -10 73807.3 1253.71   1
  14  -2  11 3329.70 513.837   1
 -14   2 -12 5798.58 673.677   1
  14   4 -16 3549.97 933.048   1
  14   4 -15 3068.28 812.342   1
  14  -4 -14 5006.19 770.521   1
 -14  -4  13 67737.8 3043.71   1
 -14  -4  12 67454.0 1623.17   1
  14   4 -11 64506.1 728.672   1
  14   4 -10 12169.4 418.551   1
 -14   4  10 15663.0 1914.35  -2
  14   4 -10 15663.0 1914.35   1
  14   4  -9 942.447 300.218   1
 -14   4   9 599.193 1002.82  -2
  14   4  -9 599.193 1002.82   1
  14  -4  -8 3274.49 321.192   1
 -14   4   8 3803.24 931.890  -2
  14   4  -8 3803.24 931.890   1
  14  -4  -7 202261. 1547.56   1
 -14   4   7 299979. 3200.77  -2
  14   4  -7 299979. 3200.77   1
  14  -4  -6 22383.9 496.288   1
  14  -4  -6 30817.1 2149.10  -2
 -14  -4   6 30817.1 2149.10   1
  14   4  -5 7544.16 379.877   1
  14  -4  -5 8306.10 1479.31  -2
 -14  -4   5 8306.10 1479.31   1
  14   4  -4 24251.9 432.437   1
  14  -4  -4 34053.4 1970.04  -2
 -14  -4   4 34053.4 1970.04   1
  14   4  -3 93222.9 764.613   1
  14  -4  -3 131537. 3495.53  -2
 -14  -4   3 131537. 3495.53   1
  14   4  -2 1126.88 245.383   1
  14  -4  -2 1588.34 1024.10  -2
 -14  -4   2 1588.34 1024.10   1
  14  -4  -1 540400. 2880.21   1
  14  -4   0 81096.1 802.252   1
 -14   4  -1 399.016 263.978   1
  14  -4   2 73949.6 827.611   1
  14   4   3 176327. 1112.10   1
  14   4   4 533.710 255.624   1
  14  -4   5 129773. 902.864   1
  14   4   6 128206. 1146.19   1
 -14   4  -7 1870.36 374.405   1
  14   4   8 25997.4 641.289   1
  14  -4   9 213237. 2128.36   1
 -14  -4 -10 31867.5 1091.27   1
 -14   4 -11 71.0963 537.211   1
 -14   4 -12 25112.9 866.505   1
  14   6 -15 539.365 724.450   1
  14   6 -14 32798.0 1484.07   1
  14   6 -13 40122.4 1186.92   1
 -14   6  12 8554.94 1248.59   1
  14   6 -11 4381.09 557.348   1
  14   6 -10 305.776 468.069   1
 -14   6  10 255.425 1858.29  -2
  14   6 -10 255.425 1858.29   1
 -14   6   9 25995.4 833.781   1
 -14   6   9 25580.8 1628.25  -2
  14   6  -9 25580.8 1628.25   1
  14   6  -8 4594.64 200.897   1
 -14   6   8 14291.5 1397.64  -2
  14   6  -8 14291.5 1397.64   1
  14  -6  -7 212465. 1630.82   1
 -14   6   7 429420. 3737.77  -2
  14   6  -7 429420. 3737.77   1
  14  -6  -6 84237.1 853.872   1
 -14   6   6 126660. 2354.88  -2
  14   6  -6 126660. 2354.88   1
  14   6  -5 338.425 208.665   1
  14  -6  -5 833.218 1369.34  -2
 -14  -6   5 833.218 1369.34   1
  14   6  -4 1124.84 291.505   1
  14  -6  -4 1296.15 1240.79  -2
 -14  -6   4 1296.15 1240.79   1
  14   6  -3 126185. 941.338   1
  14  -6  -3 184440. 3843.59  -2
 -14  -6   3 184440. 3843.59   1
  14   6  -2 25597.0 462.121   1
  14  -6  -2 37811.1 1861.61  -2
 -14  -6   2 37811.1 1861.61   1
  14   6  -1 392890. 1712.80   1
  14   6   0 2762.64 331.742   1
  14   6   1 426.663 242.393   1
  14   6   2 1975.57 285.839   1
 -14  -6  -3 498002. 1974.82   1
  14   6   4 37798.5 652.965   1
 -14  -6  -5 149243. 960.668   1
 -14  -6  -6 1697.96 335.205   1
 -14   6  -7 16856.6 587.606   1
 -14   6  -8 4745.08 566.102   1
 -14   6  -9 216996. 1752.00   1
 -14   6 -10 1107.13 731.451   1
  14  -6  11 1279.03 618.099   1
  14   6  12 3683.61 703.555   1
  14   8 -14 1994.59 710.928   1
  14   8 -13 15142.2 992.936   1
 -14  -8  12 859.488 705.604   1
  14   8 -11 5931.86 882.199   1
  14   8 -10 13637.0 796.584   1
  14   8  -9 39399.3 1102.92   1
 -14   8   9 47853.5 2161.24  -2
  14   8  -9 47853.5 2161.24   1
  14  -8  -8 17388.9 896.884   1
 -14   8   8 17519.7 1323.85  -2
  14   8  -8 17519.7 1323.85   1
  14  -8  -7 71976.7 743.389   1
 -14   8   7 84863.6 996.805  -2
  14   8  -7 84863.6 996.805   1
  14  -8  -6 98575.5 894.248   1
  14  -8  -6 113194. 1795.89  -2
 -14  -8   6 113194. 1795.89   1
  14  -8  -5 77295.0 853.337   1
  14  -8  -4 85178.3 771.090   1
  14  -8  -4 135004. 4607.47  -2
 -14  -8   4 135004. 4607.47   1
  14   8  -3 138670. 1134.27   1
  14  -8  -3 199302. 4614.88  -2
 -14  -8   3 199302. 4614.88   1
  14   8  -2 18032.5 428.046   1
  14  -8  -2 27052.5 1799.61  -2
 -14  -8   2 27052.5 1799.61   1
 -14   8   1 5425.22 308.521   1
  14   8   0 45163.5 652.747   1
 -14   8  -1 122345. 1126.94   1
  14   8   2 978.530 278.112   1
  14   8   3 132890. 979.114   1
 -14  -8  -4 29143.4 545.516   1
 -14  -8  -5 24612.6 506.827   1
 -14   8  -6 15136.9 530.069   1
  14   8   7 7909.05 601.016   1
 -14  -8  -8 1912.16 526.746   1
  14   8   9 37260.3 870.003   1
 -14   8 -10 14347.7 662.602   1
 -14  -8 -11 9635.58 672.356   1
 -14 -10  13 4123.73 930.426   1
  14  10 -12 9348.83 1072.41   1
  14  10 -11 71472.9 1406.89   1
 -14  10  10 7808.34 858.291   1
 -14  10  10 9954.12 1327.64  -2
  14  10 -10 9954.12 1327.64   1
  14 -10  -9 1901.14 643.823   1
  14 -10  -8 59876.8 1712.19   1
 -14  10   8 74306.0 1626.04  -2
  14  10  -8 74306.0 1626.04   1
  14 -10  -7 3493.01 685.457   1
 -14  10   7 2996.50 677.358  -2
  14  10  -7 2996.50 677.358   1
  14 -10  -6 54369.8 849.804   1
 -14  10   6 82026.6 1349.68  -2
  14  10  -6 82026.6 1349.68   1
  14 -10  -5 69082.8 1462.91   1
 -14  10   5 80182.2 1260.42  -2
  14  10  -5 80182.2 1260.42   1
  14 -10  -4 32066.3 624.998   1
 -14  10   4 47748.0 1605.44  -2
  14  10  -4 47748.0 1605.44   1
  14 -10  -3 64.4414 377.966   1
 -14  10   3 292.590 728.264  -2
  14  10  -3 292.590 728.264   1
  14  10  -2 155858. 1083.02   1
 -14  10   2 200175. 3362.74  -2
  14  10  -2 200175. 3362.74   1
  14  10  -1 2046.21 313.807   1
 -14  10   1 2908.40 977.281  -2
  14  10  -1 2908.40 977.281   1
  14  10   0 21623.1 549.548   1
 -14  10   0 31199.4 1501.36  -2
  14  10   0 31199.4 1501.36   1
  14 -10   1 18972.3 463.785   1
  14  10   2 115864. 900.233   1
  14  10   3 5049.34 423.101   1
 -14  10  -3 5968.18 1036.43  -2
  14  10   3 5968.18 1036.43   1
 -14  10  -4 95754.5 972.945   1
  14  10   5 13507.2 601.681   1
 -14  10  -5 16947.4 1209.38  -2
  14  10   5 16947.4 1209.38   1
  14  10   6 2587.72 509.685   1
  14  10   7-87.4659 443.137   1
  14  10   8 8622.39 542.460   1
 -14 -10  -9 12105.8 699.242   1
  14  10  10 13210.6 759.950   1
 -14 -12  12 63981.4 3487.98   1
 -14  12  12 83703.2 2709.80  -2
  14  12 -12 83703.2 2709.80   1
 -14 -12  11 1362.77 1820.78   1
 -14  12  11 1887.94 1196.76  -2
  14  12 -11 1887.94 1196.76   1
  14 -12 -10 46852.1 1527.76   1
 -14  12  10 64582.1 2434.40  -2
  14  12 -10 64582.1 2434.40   1
  14 -12  -9 866.907 849.054   1
  14 -12  -8 37955.6 1947.88   1
 -14  12   8 46453.9 1933.81  -2
  14  12  -8 46453.9 1933.81   1
 -14  12   7 20513.7 2093.63   1
  14 -12  -7 23551.5 1517.57  -2
 -14 -12   7 23551.5 1517.57   1
  14 -12  -6 32406.2 1417.69   1
  14 -12  -6 32431.3 1179.50  -2
 -14 -12   6 32431.3 1179.50   1
  14 -12  -5 85.7095 710.718   1
 -14  12   5 257.634 626.330  -2
  14  12  -5 257.634 626.330   1
  14 -12  -4 87608.7 2127.21   1
 -14  12   4 121668. 1949.35  -2
  14  12  -4 121668. 1949.35   1
  14 -12  -3 5249.75 616.610   1
  14 -12  -3 7539.28 1066.48  -2
 -14 -12   3 7539.28 1066.48   1
  14  12  -2 37694.8 975.565   1
 -14  12   2 47585.9 2269.51  -2
  14  12  -2 47585.9 2269.51   1
 -14 -12   1 3653.00 562.512   1
 -14  12   1 5673.61 1202.51  -2
  14  12  -1 5673.61 1202.51   1
  14  12   0 7444.55 593.732   1
 -14  12   0 9978.96 1218.39  -2
  14  12   0 9978.96 1218.39   1
  14  12   1 5384.77 535.024   1
 -14  12  -1 6746.30 1179.76  -2
  14  12   1 6746.30 1179.76   1
 -14 -12  -2 1670.61 582.471   1
 -14  12  -2 1868.43 1059.02  -2
  14  12   2 1868.43 1059.02   1
  14  12   3 4003.70 565.156   1
 -14  12  -3 5132.56 1174.36  -2
  14  12   3 5132.56 1174.36   1
  14  12   4 28924.1 941.352   1
 -14  12  -4 35542.8 1718.15  -2
  14  12   4 35542.8 1718.15   1
 -14 -12  -5 2287.44 620.074   1
  14 -12   6 1186.99 573.007   1
 -14 -12  -7 1153.81 527.405   1
 -14 -12  -8 1565.84 612.935   1
  14  12   9 4806.05 712.887   1
  14 -14 -10 2766.31 913.311   1
 -14  14  10 4390.22 1278.59  -2
  14  14 -10 4390.22 1278.59   1
  14 -14  -9 1102.96 952.834   1
 -14  14   9 2709.41 1113.39  -2
  14  14  -9 2709.41 1113.39   1
  14 -14  -8 1833.95 925.517   1
 -14  14   8 3265.32 1124.46  -2
  14  14  -8 3265.32 1124.46   1
  14 -14  -7 1827.50 925.931   1
 -14  14   7 2664.31 808.464  -2
  14  14  -7 2664.31 808.464   1
 -14  14   6 69684.6 3335.20   1
 -14  14   6 76314.0 1936.75  -2
  14  14  -6 76314.0 1936.75   1
 -14  14   5 828.421 1263.59   1
  14 -14  -5 1510.46 1118.47  -2
 -14 -14   5 1510.46 1118.47   1
  14 -14  -4 8670.48 1011.32   1
  14 -14  -4 8231.50 1266.35  -2
 -14 -14   4 8231.50 1266.35   1
 -14  14   3-13.7021 730.901   1
 -14  14   3-35.0511 932.920  -2
  14  14  -3-35.0511 932.920   1
  14  14  -2 1479.24 1000.54   1
 -14  14   2 2174.49 1098.57  -2
  14  14  -2 2174.49 1098.57   1
 -14 -14   1 14768.5 1253.39   1
 -14  14   0 68195.8 1620.58   1
 -14  14   0 93252.7 2694.46  -2
  14  14   0 93252.7 2694.46   1
  14  14   1 9545.29 841.600   1
 -14  14  -1 13538.3 1534.81  -2
  14  14   1 13538.3 1534.81   1
  14  14   2 8025.01 824.606   1
  14  14   3 6729.20 662.251   1
  14  14   4 1294.75 524.069   1
 -14 -14  -5 13478.8 813.564   1
 -14 -14  -6 36781.1 1090.32   1
  14  14   7 598.883 686.197   1
 -14  16   8 1444.41 1982.74   1
 -14  16   8 1949.28 1139.63  -2
  14  16  -8 1949.28 1139.63   1
  14 -16  -7 76488.6 2293.23   1
 -14  16   7 107371. 2838.21  -2
  14  16  -7 107371. 2838.21   1
  14 -16  -6 80727.0 2918.46   1
  14 -16  -5 737.759 868.521   1
  14 -16  -5 659.488 950.791  -2
 -14 -16   5 659.488 950.791   1
  14 -16  -4 25126.7 1462.25   1
  14 -16  -4 30909.5 1443.23  -2
 -14 -16   4 30909.5 1443.23   1
  14 -16  -3 3432.91 719.860   1
 -14  16   3 5624.85 1251.11  -2
  14  16  -3 5624.85 1251.11   1
 -14 -16   2 2076.74 712.687   1
 -14 -16   1 55628.7 2057.27   1
 -14 -16   0 55045.7 1283.50   1
 -14 -16  -1 269.617 611.795   1
 -14  16  -2 433.457 611.543   1
 -14 -16  -3 45643.6 1184.01   1
 -14 -16  -4 13185.4 842.129   1
  15   1 -16 751.364 800.517   1
  15   1 -15 89121.6 1899.02   1
  15   1 -14 588.392 617.120   1
  15   1 -13 3288.79 652.929   1
  15   1 -12 8123.15 715.464   1
 -15  -1  12 7929.81 1378.14  -2
  15  -1 -12 7929.81 1378.14   1
  15  -1 -11 27477.0 873.753   1
 -15   1  11 31463.0 1903.10  -2
  15   1 -11 31463.0 1903.10   1
  15  -1 -10 2861.42 337.374   1
  15   1  -9 43017.6 534.416   1
  15   1  -8 39077.1 540.095   1
 -15   1   7 112613. 709.335   1
  15  -1  -6 10853.0 328.952   1
  15  -1  -6 16716.6 1546.39  -2
 -15  -1   6 16716.6 1546.39   1
 -15   1   5 72901.5 785.256   1
  15  -1  -5 85761.1 2623.00  -2
 -15  -1   5 85761.1 2623.00   1
 -15   1   4 265.526 181.265   1
  15  -1  -3 43171.6 565.765   1
  15  -1  -3 58147.8 2149.91  -2
 -15  -1   3 58147.8 2149.91   1
  15   1  -2 98206.1 807.734   1
  15   1  -1 190983. 1305.57   1
  15   1   0 86047.6 851.483   1
  15   1   1 134516. 1074.35   1
  15   1   2 275.564 285.181   1
 -15  -1  -3 70600.9 805.686   1
  15  -1   4 5900.07 346.806   1
  15  -1   5 21875.5 531.565   1
  15  -1   6 12351.4 526.362   1
  15   1   7 11146.7 426.812   1
  15   1   8 10336.4 537.716   1
 -15  -1  -9 7797.29 562.473   1
  15   1  10 4082.25 671.074   1
  15   1  11 1240.59 495.158   1
 -15  -1 -12-44.7202 494.598   1
  15   3 -15 12793.4 877.352   1
  15   3 -14 272.898 625.493   1
  15  -3 -13 38541.4 855.760   1
  15   3 -12 342.130 564.134   1
 -15  -3  12 502.541 861.331  -2
  15  -3 -12 502.541 861.331   1
  15   3 -11 1935.82 372.619   1
  15  -3 -10 112614. 1416.93   1
 -15   3  10 110254. 3164.73  -2
  15   3 -10 110254. 3164.73   1
  15   3  -9 2906.91 348.766   1
 -15   3   9 3581.69 997.522  -2
  15   3  -9 3581.69 997.522   1
  15   3  -8 48984.6 972.338   1
  15   3  -7 286549. 1466.18   1
  15   3  -6 7155.21 450.709   1
  15   3  -5 183580. 1478.48   1
  15   3  -4 75778.0 650.504   1
  15   3  -3 5501.21 295.356   1
  15  -3  -3 6665.56 1238.86  -2
 -15  -3   3 6665.56 1238.86   1
 -15  -3   2 178266. 1130.83   1
  15  -3  -2 240555. 3896.80  -2
 -15  -3   2 240555. 3896.80   1
 -15   3   1 248207. 1291.53   1
  15   3   0 124417. 1024.02   1
  15  -3   1 28736.8 492.619   1
  15   3   2 34264.5 570.126   1
  15  -3   3 15673.6 432.464   1
  15   3   4 43179.7 621.022   1
 -15  -3  -5 240844. 1276.92   1
  15   3   6 32365.2 524.379   1
 -15   3  -7 8506.12 488.709   1
 -15   3  -8 21252.9 614.072   1
  15   3   9 5546.80 514.989   1
  15   3  10 1373.36 570.955   1
  15   3  11 48778.1 1308.78   1
  15   3  12 1574.65 600.290   1
  15   5 -15 2004.04 692.722   1
  15   5 -14 63926.5 1465.44   1
 -15  -5  13 5291.91 791.827   1
  15  -5 -12 114.141 571.874   1
  15   5 -11 54544.4 1062.67   1
  15   5 -10 207821. 1897.78   1
 -15   5  10 222580. 4988.80  -2
  15   5 -10 222580. 4988.80   1
 -15  -5   9 452.938 308.772   1
 -15   5   9 227.814 1138.67  -2
  15   5  -9 227.814 1138.67   1
  15  -5  -8 189296. 1472.76   1
 -15   5   8 300228. 2960.51  -2
  15   5  -8 300228. 2960.51   1
  15  -5  -7 8832.40 354.178   1
  15  -5  -7 14355.1 1756.15  -2
 -15  -5   7 14355.1 1756.15   1
  15  -5  -6 41347.5 654.442   1
  15  -5  -6 60840.2 3063.36  -2
 -15  -5   6 60840.2 3063.36   1
  15  -5  -5 24003.0 498.783   1
  15  -5  -5 34781.5 2185.24  -2
 -15  -5   5 34781.5 2185.24   1
  15  -5  -4 148119. 931.900   1
  15  -5  -4 224380. 4592.58  -2
 -15  -5   4 224380. 4592.58   1
  15  -5  -3 2398.76 263.066   1
  15  -5  -3 3744.29 1277.16  -2
 -15  -5   3 3744.29 1277.16   1
  15  -5  -2 279316. 1423.45   1
  15  -5  -2 394730. 5185.58  -2
 -15  -5   2 394730. 5185.58   1
  15   5  -1 140663. 968.731   1
  15   5   0 39729.9 589.837   1
  15   5   1 14352.3 394.110   1
  15   5   2 227710. 1249.45   1
  15   5   3 14784.4 467.849   1
  15   5   4 217543. 1680.20   1
  15   5   5 2643.92 319.172   1
  15  -5   6 47367.0 863.628   1
 -15  -5  -7 3584.06 419.545   1
  15  -5   8 163303. 1524.74   1
 -15  -5  -9 15685.7 647.371   1
  15   5  10 20262.2 774.498   1
 -15   5 -11 2836.81 524.852   1
  15   7 -14 54670.2 1404.04   1
  15   7 -13 3483.08 591.982   1
  15   7 -12 283.612 567.364   1
 -15   7  11 263.733 679.864   1
  15   7 -10 68219.3 1624.78   1
  15   7  -9 25970.4 876.377   1
 -15   7   9 29618.1 1836.54  -2
  15   7  -9 29618.1 1836.54   1
 -15   7   8 62285.1 653.710   1
 -15   7   8 380841. 3593.23  -2
  15   7  -8 380841. 3593.23   1
  15  -7  -7 291.669 342.298   1
 -15   7   7 514.211 957.732  -2
  15   7  -7 514.211 957.732   1
  15  -7  -6 64774.9 832.486   1
 -15   7   6 85454.1 1887.40  -2
  15   7  -6 85454.1 1887.40   1
 -15  -7   5 72.2711 205.926   1
  15  -7  -5 1005.76 1590.37  -2
 -15  -7   5 1005.76 1590.37   1
  15   7  -4 118184. 1168.25   1
  15  -7  -4 182132. 5005.69  -2
 -15  -7   4 182132. 5005.69   1
  15   7  -3 7972.93 388.650   1
  15  -7  -3 9632.06 1552.60  -2
 -15  -7   3 9632.06 1552.60   1
  15  -7  -2 631623. 2610.27   1
  15  -7  -2 949606. 8513.80  -2
 -15  -7   2 949606. 8513.80   1
  15   7  -1 10546.2 382.937   1
 -15  -7   0 376252. 1651.91   1
  15   7   1 710.873 296.467   1
  15   7   2 43608.7 629.195   1
  15   7   3 86.6979 300.976   1
  15   7   4 86029.7 818.448   1
 -15  -7  -5 14188.2 416.202   1
 -15   7  -6 155789. 1385.45   1
 -15   7  -7 14476.9 708.089   1
 -15  -7  -8 23036.1 664.826   1
 -15  -7  -9 65.7560 442.086   1
  15   7  10 152.601 523.783   1
 -15  -7 -11 13719.5 740.517   1
  15  -9 -14 4550.97 753.832   1
 -15   9  13 649.863 740.887   1
  15   9 -12 3112.33 658.663   1
  15   9 -11 3071.72 652.278   1
  15   9 -10 6360.60 656.569   1
  15   9  -9 8668.05 743.895   1
  15  -9  -9 11803.7 2202.53  -2
 -15  -9   9 11803.7 2202.53   1
  15   9  -8 10600.3 677.274   1
 -15   9   8 12430.1 1574.52  -2
  15   9  -8 12430.1 1574.52   1
  15  -9  -7 2718.20 248.702   1
  15  -9  -7 6414.38 1208.45  -2
 -15  -9   7 6414.38 1208.45   1
  15  -9  -6 39518.0 640.953   1
 -15   9   6 61586.4 1892.42  -2
  15   9  -6 61586.4 1892.42   1
 -15  -9   5 1895.91 322.139   1
  15  -9  -5 2809.61 1248.34  -2
 -15  -9   5 2809.61 1248.34   1
  15  -9  -4 72820.5 909.937   1
  15  -9  -4 113472. 4184.95  -2
 -15  -9   4 113472. 4184.95   1
  15   9  -3 65843.8 793.643   1
  15   9  -2 265.783 277.057   1
  15   9  -1 59411.7 764.611   1
  15   9   0 29626.1 616.518   1
  15   9   1 4493.72 349.298   1
  15   9   2 32236.3 632.995   1
 -15  -9  -3 33957.8 611.343   1
 -15  -9  -4 4630.09 366.976   1
  15   9   5 4734.86 398.760   1
 -15   9  -6 34042.7 836.582   1
  15   9   7 24672.3 680.892   1
 -15  -9  -8 958.902 473.516   1
  15   9   9 3192.36 514.451   1
  15   9  10 5908.57 654.643   1
  15  11 -12 36570.4 1274.76   1
  15  11 -11 21195.4 1307.51   1
  15 -11 -10 1263.82 932.056   1
 -15  11  10 1563.06 1085.81  -2
  15  11 -10 1563.06 1085.81   1
  15 -11  -9 30449.3 1459.18   1
  15 -11  -9 39002.9 3133.61  -2
 -15 -11   9 39002.9 3133.61   1
  15 -11  -8 15394.6 1179.08   1
 -15  11   8 19498.2 1164.06  -2
  15  11  -8 19498.2 1164.06   1
  15 -11  -7 22505.9 1067.64   1
 -15  11   7 30394.3 1331.45  -2
  15  11  -7 30394.3 1331.45   1
 -15  11   6 45682.5 1754.93   1
 -15  11   6 51999.2 1202.05  -2
  15  11  -6 51999.2 1202.05   1
  15 -11  -5 107076. 1837.63   1
 -15  11   5 124382. 1683.30  -2
  15  11  -5 124382. 1683.30   1
  15 -11  -4 20973.2 730.390   1
 -15  11   4 29754.4 1390.12  -2
  15  11  -4 29754.4 1390.12   1
 -15  11   3 23310.6 812.055   1
 -15  11   3 31745.0 1358.70  -2
  15  11  -3 31745.0 1358.70   1
 -15 -11   2 3903.32 547.163   1
 -15  11   2 5470.56 1108.15  -2
  15  11  -2 5470.56 1108.15   1
 -15  11   1 47787.4 786.695   1
 -15  11   1 70152.3 2176.14  -2
  15  11  -1 70152.3 2176.14   1
  15  11   0 13935.5 609.073   1
 -15  11   0 20155.6 1429.02  -2
  15  11   0 20155.6 1429.02   1
  15  11   1 70356.1 1271.05   1
 -15  11  -1 86970.5 2305.51  -2
  15  11   1 86970.5 2305.51   1
 -15 -11  -2 7249.78 586.395   1
 -15  11  -2 8709.17 1203.90  -2
  15  11   2 8709.17 1203.90   1
 -15 -11  -3 217.982 549.441   1
 -15  11  -3 555.232 1071.12  -2
  15  11   3 555.232 1071.12   1
  15  11   4 14895.0 760.571   1
 -15  11  -4 20402.5 1402.44  -2
  15  11   4 20402.5 1402.44   1
  15  11   5 13584.9 751.336   1
  15  11   6 148.454 501.048   1
  15 -11   7 16344.5 789.071   1
  15  11   8 3614.32 638.688   1
  15  11   9 1379.82 983.712   1
  15 -13 -11 670.076 1032.18   1
 -15  13  11 717.601 1213.36  -2
  15  13 -11 717.601 1213.36   1
 -15  13  10 4328.22 942.162   1
 -15  13   9 99632.6 4074.57   1
 -15  13   9 150332. 3106.98  -2
  15  13  -9 150332. 3106.98   1
  15 -13  -8 893.641 925.903   1
 -15  13   8 1247.75 1115.98  -2
  15  13  -8 1247.75 1115.98   1
  15 -13  -7 6544.86 1039.90   1
 -15  13   7 10132.3 1160.06  -2
  15  13  -7 10132.3 1160.06   1
  15 -13  -6 1943.54 872.241   1
  15 -13  -6 2067.24 863.358  -2
 -15 -13   6 2067.24 863.358   1
  15 -13  -5 3069.21 885.572   1
  15 -13  -5 2526.85 1167.23  -2
 -15 -13   5 2526.85 1167.23   1
  15 -13  -4 2072.54 702.800   1
 -15  13   4 2814.77 947.527  -2
  15  13  -4 2814.77 947.527   1
  15  13  -3 14403.5 1007.30   1
 -15  13   3 18100.8 1390.21  -2
  15  13  -3 18100.8 1390.21   1
  15  13  -2 203.454 511.710   1
 -15  13   2 59.2739 988.293  -2
  15  13  -2 59.2739 988.293   1
  15  13  -1 7382.54 714.523   1
  15 -13   0 2520.60 575.825   1
 -15  13   0 4161.14 1281.37  -2
  15  13   0 4161.14 1281.37   1
  15  13   1 210.377 523.918   1
 -15  13  -1 534.274 1148.08  -2
  15  13   1 534.274 1148.08   1
  15  13   2 64.9962 533.841   1
  15  13   3-37.9142 617.031   1
 -15  13  -3 152.475 1301.13  -2
  15  13   3 152.475 1301.13   1
 -15 -13  -4 56.9138 603.549   1
  15  13   5 20036.8 886.778   1
  15  13   6 423.158 569.521   1
 -15 -13  -7 9714.84 763.465   1
  15 -15  -9 789.075 1041.86   1
 -15  15   9 47.2875 899.450  -2
  15  15  -9 47.2875 899.450   1
  15 -15  -8 36926.8 1805.19   1
 -15  15   8 44964.5 2181.23  -2
  15  15  -8 44964.5 2181.23   1
 -15  15   7 67668.8 3500.34   1
 -15  15   7 90389.0 2845.37  -2
  15  15  -7 90389.0 2845.37   1
  15 -15  -6 4952.19 1084.59   1
  15 -15  -5 42371.3 1740.56   1
 -15  15   5 52284.7 1811.40  -2
  15  15  -5 52284.7 1811.40   1
  15 -15  -4 306.862 742.366   1
 -15  15   4 905.849 1018.72  -2
  15  15  -4 905.849 1018.72   1
 -15 -15   3 292.841 651.269   1
 -15  15   3 119.824 1131.21  -2
  15  15  -3 119.824 1131.21   1
 -15  15   2 42254.0 1452.08   1
 -15 -15   1 104481. 2057.55   1
 -15  15   1 153375. 3465.34  -2
  15  15  -1 153375. 3465.34   1
 -15  15   0 1464.65 1429.56   1
 -15  15   0 1756.01 1313.06  -2
  15  15   0 1756.01 1313.06   1
 -15 -15  -1 3993.55 786.329   1
 -15  15  -1 5908.64 1452.01  -2
  15  15   1 5908.64 1452.01   1
  15  15   2 3559.84 743.730   1
 -15  15  -2 5869.29 1604.39  -2
  15  15   2 5869.29 1604.39   1
  15  15   3 3284.38 600.441   1
  15  15   4 30667.7 1058.23   1
 -15 -15  -5 43158.8 1378.36   1
 -15 -17   4 73086.9 1979.56   1
  15 -17  -4 88569.4 2417.79  -2
 -15 -17   4 88569.4 2417.79   1
 -15 -17   3 991.438 829.930   1
 -15 -17   2 46015.1 1520.42   1
 -15  17   2 70614.3 2515.97  -2
  15  17  -2 70614.3 2515.97   1
 -15  17   1 24615.3 1678.16   1
 -15  17   1 36077.1 2067.18  -2
  15  17  -1 36077.1 2067.18   1
 -15 -17   0 11132.8 857.820   1
 -15 -17  -1 718.356 698.059   1
  16   0 -14 4951.15 984.261   1
  16   0 -12 6279.44 1013.74   1
  16   0 -10 64730.7 1409.74   1
  16   0  -8 31713.2 849.606   1
 -16   0   6 5754.57 596.706   1
  16   0  -4 47733.4 771.104   1
  16   0  -2 265451. 1828.06   1
  16   0   0 49634.3 969.983   1
 -16   0  -2 45852.2 1082.32   1
 -16   0  -4 253120. 2809.64   1
  16   0   6 57680.3 1135.76   1
  16   0   8 8149.29 747.393   1
  16   0  10 20468.6 1083.75   1
  16   2 -15 21529.4 1035.10   1
  16   2 -14 8487.42 774.741   1
  16   2 -13 239.078 840.121   1
 -16   2  12 57792.7 1532.06   1
 -16  -2  12 52626.4 1755.19  -2
  16  -2 -12 52626.4 1755.19   1
  16  -2 -11 2425.47 535.163   1
  16   2 -10 189177. 1305.49   1
  16   2  -9 6260.49 336.585   1
  16  -2  -8 786.555 305.210   1
  16  -2  -7 22826.6 668.347   1
  16  -2  -7 28440.2 1061.85  -2
 -16  -2   7 28440.2 1061.85   1
  16   2  -6 60635.4 834.466   1
  16   2  -5 24370.6 542.274   1
  16   2  -4 256777. 1277.33   1
  16  -2  -4 334966. 4999.64  -2
 -16  -2   4 334966. 4999.64   1
  16   2  -3 11176.4 372.944   1
  16  -2  -3 15512.9 1514.97  -2
 -16  -2   3 15512.9 1514.97   1
 -16  -2   2 4667.73 368.599   1
  16  -2  -2 5696.57 1185.74  -2
 -16  -2   2 5696.57 1185.74   1
  16   2  -1 9192.83 364.594   1
  16   2   0 11464.1 454.666   1
  16   2   1 76728.2 765.025   1
  16  -2   2 13637.4 424.765   1
  16  -2   3 23715.7 491.744   1
 -16   2  -4 38677.3 598.105   1
  16  -2   5 27710.9 546.470   1
  16   2   6 461.349 298.458   1
  16   2   7 765.874 359.067   1
  16  -2   8 9183.94 608.685   1
  16   2   9 2776.40 485.974   1
 -16   2 -10 32955.6 927.145   1
  16   2  11 8956.00 648.247   1
  16   4 -15 54395.7 1365.61   1
  16   4 -14 4777.50 706.626   1
  16   4 -13 5698.16 742.914   1
  16  -4 -12 124707. 2277.22   1
 -16   4  11 335722. 2374.94   1
  16  -4 -10 122352. 1125.52   1
  16  -4  -9 102636. 1069.71   1
 -16   4   9 112662. 3287.20  -2
  16   4  -9 112662. 3287.20   1
  16  -4  -8 55512.7 872.023   1
  16  -4  -8 74119.8 2895.51  -2
 -16  -4   8 74119.8 2895.51   1
  16   4  -7 22343.6 515.812   1
  16  -4  -7 34659.9 2135.36  -2
 -16  -4   7 34659.9 2135.36   1
  16   4  -6 75669.2 844.932   1
  16  -4  -6 101448. 3741.38  -2
 -16  -4   6 101448. 3741.38   1
  16   4  -5 158732. 1278.21   1
  16  -4  -5 226805. 4709.00  -2
 -16  -4   5 226805. 4709.00   1
  16   4  -4 59169.8 632.526   1
  16  -4  -4 85292.7 2854.79  -2
 -16  -4   4 85292.7 2854.79   1
  16   4  -3 140332. 965.922   1
  16   4  -2 38813.0 610.254   1
  16  -4  -1 79771.2 801.610   1
  16   4   0 67.5453 261.270   1
  16  -4   1 49971.8 683.568   1
  16   4   2 7748.32 355.805   1
  16   4   3 54502.9 746.938   1
  16   4   4 43217.9 685.503   1
  16   4   5 66532.0 761.517   1
  16  -4   6 5039.48 479.985   1
 -16   4  -7 932.604 421.387   1
  16  -4   8 1168.25 448.143   1
  16   4   9 52709.2 1095.40   1
 -16  -4 -10 25701.2 851.104   1
 -16   4 -11 40757.5 1036.67   1
 -16  -6  15 49884.7 1375.80   1
  16   6 -14 6049.62 786.988   1
  16   6 -13 26724.0 1199.64   1
  16   6 -12 3535.80 631.170   1
  16  -6 -11 437579. 3579.08   1
  16   6 -10 4553.46 595.404   1
  16  -6  -9 27233.6 395.514   1
 -16   6   9 90611.0 3428.49  -2
  16   6  -9 90611.0 3428.49   1
  16  -6  -8 792.617 365.934   1
 -16   6   8 968.358 942.939  -2
  16   6  -8 968.358 942.939   1
  16  -6  -7 2397.31 478.153   1
  16  -6  -7 3372.27 1572.06  -2
 -16  -6   7 3372.27 1572.06   1
  16   6  -6 26423.5 538.706   1
  16  -6  -6 41359.3 2869.47  -2
 -16  -6   6 41359.3 2869.47   1
  16   6  -5 714745. 4550.25   1
  16  -6  -5 999999. 10185.4  -2
 -16  -6   5 999999. 10185.4   1
  16   6  -4-55.9241 324.369   1
  16  -6  -4-241.131 1359.53  -2
 -16  -6   4-241.131 1359.53   1
  16   6  -3 42846.7 686.820   1
  16  -6  -3 61598.9 2507.55  -2
 -16  -6   3 61598.9 2507.55   1
 -16   6   2 6617.03 365.369   1
  16  -6  -2 8967.95 1426.45  -2
 -16  -6   2 8967.95 1426.45   1
  16   6  -1 36912.7 595.867   1
  16   6   0 6370.59 362.551   1
  16   6   1 182518. 1162.74   1
  16   6   2 722.394 297.269   1
  16   6   3 34000.9 592.428   1
  16   6   4 42823.9 743.944   1
  16   6   5 68256.7 743.804   1
 -16   6  -6 11137.2 521.214   1
 -16   6  -7 47529.5 1033.25   1
 -16   6  -8 218.693 507.997   1
 -16   6  -9 18018.0 921.674   1
  16   6  10 546.944 482.612   1
  16  -6  11 22335.3 844.713   1
  16   8 -14 2475.03 782.378   1
  16  -8 -13 882.357 755.582   1
  16   8 -12 96.6361 580.707   1
  16   8 -11 55749.7 1281.19   1
  16   8 -10 2757.54 563.465   1
 -16   8   9 1838.23 580.527   1
  16  -8  -8 4685.98 164.588   1
  16  -8  -7 2220.32 526.604   1
 -16   8   7 2464.77 1356.05  -2
  16   8  -7 2464.77 1356.05   1
  16  -8  -6 58.1641 439.489   1
  16  -8  -6 0.07119 1655.93  -2
 -16  -8   6 0.07119 1655.93   1
 -16  -8   5 107429. 864.200   1
  16  -8  -5 181795. 5758.33  -2
 -16  -8   5 181795. 5758.33   1
  16   8  -4 22788.2 712.626   1
  16  -8  -4 29697.9 2498.26  -2
 -16  -8   4 29697.9 2498.26   1
  16   8  -3 45898.4 734.263   1
  16  -8  -3 69349.3 2925.84  -2
 -16  -8   3 69349.3 2925.84   1
  16   8  -2 29260.5 521.798   1
  16   8  -1 52661.2 656.587   1
  16   8   0 10232.6 562.888   1
  16   8   1 76944.8 829.796   1
  16   8   2 11.7727 296.164   1
 -16  -8  -3 25843.8 642.373   1
  16  -8   4 41256.7 768.492   1
 -16   8  -5 84709.0 1059.04   1
 -16   8  -6 210.044 403.369   1
  16   8   7 3934.74 467.912   1
  16   8   8 826.515 432.738   1
  16   8   9 861.681 493.440   1
 -16   8 -10 3306.57 636.557   1
  16  10 -13 7897.20 805.825   1
  16  10 -12 9355.31 875.486   1
  16  10 -11 19202.4 927.399   1
  16  10 -10 25362.0 1175.56   1
  16  10  -9 8249.69 729.550   1
  16 -10  -9 10095.3 2469.87  -2
 -16 -10   9 10095.3 2469.87   1
  16  10  -8 815.215 542.975   1
 -16  10   8 1314.75 1361.57  -2
  16  10  -8 1314.75 1361.57   1
  16 -10  -7 14683.2 766.599   1
 -16  10   7 19468.7 1850.44  -2
  16  10  -7 19468.7 1850.44   1
  16 -10  -6 8837.46 594.524   1
 -16  10   6 11352.7 1363.85  -2
  16  10  -6 11352.7 1363.85   1
  16  10  -5 133.281 423.377   1
  16 -10  -5 698.832 1859.69  -2
 -16 -10   5 698.832 1859.69   1
  16  10  -4 999.651 418.408   1
  16 -10  -4 476.851 1767.22  -2
 -16 -10   4 476.851 1767.22   1
  16  10  -3 969.952 440.283   1
  16 -10  -3 1162.54 1605.17  -2
 -16 -10   3 1162.54 1605.17   1
  16  10  -2 28030.2 629.500   1
  16  10  -1 19322.6 582.087   1
  16  10   0 988.462 379.761   1
  16  10   1 13676.8 595.341   1
  16  10   2 7723.55 513.536   1
 -16  10  -3 9458.00 613.824   1
  16  10   4 11617.1 579.611   1
  16  10   5 13864.9 659.486   1
  16 -10   6 3578.18 577.589   1
  16 -10   7 10036.4 699.726   1
  16 -10   8 45.3345 538.702   1
 -16 -10  -9 12978.5 779.431   1
 -16 -12  11 13847.1 2344.13   1
 -16  12  11 18311.2 1605.90  -2
  16  12 -11 18311.2 1605.90   1
  16 -12 -10 49318.2 1899.09   1
  16 -12  -9 6243.35 1053.47   1
 -16  12   9 6310.45 1289.41  -2
  16  12  -9 6310.45 1289.41   1
  16 -12  -8 22432.6 1399.70   1
 -16  12   8 25833.2 1684.57  -2
  16  12  -8 25833.2 1684.57   1
 -16  12   7 2557.19 819.892   1
 -16  12   7 4209.15 963.457  -2
  16  12  -7 4209.15 963.457   1
  16 -12  -6 10437.0 932.238   1
 -16  12   6 15641.5 1155.89  -2
  16  12  -6 15641.5 1155.89   1
  16 -12  -5 21034.9 883.255   1
 -16  12   5 35418.7 1260.98  -2
  16  12  -5 35418.7 1260.98   1
 -16 -12   4 10550.9 760.992   1
 -16  12   4 14922.4 1184.36  -2
  16  12  -4 14922.4 1184.36   1
  16  12  -3 21819.0 1091.13   1
 -16  12   3 30667.8 1425.06  -2
  16  12  -3 30667.8 1425.06   1
  16  12  -2 3507.31 591.359   1
 -16  12   2 4075.87 1087.24  -2
  16  12  -2 4075.87 1087.24   1
  16  12  -1 1152.84 487.624   1
  16  12   0 6745.65 648.673   1
 -16  12   0 6036.84 1253.24  -2
  16  12   0 6036.84 1253.24   1
 -16 -12  -1 551.221 577.514   1
 -16  12  -1 777.168 1132.71  -2
  16  12   1 777.168 1132.71   1
 -16 -12  -2 1800.18 731.904   1
  16  12   3 2253.97 575.956   1
 -16  12  -3 4063.01 1291.73  -2
  16  12   3 4063.01 1291.73   1
  16  12   4 5837.93 577.617   1
  16  12   5 8494.85 802.746   1
 -16 -12  -6 1574.21 579.030   1
  16  12   7 7939.32 704.137   1
  16 -14  -9 4184.29 1131.99   1
 -16  14   9 4814.21 1180.49  -2
  16  14  -9 4814.21 1180.49   1
  16 -14  -8 96685.0 2530.24   1
 -16  14   8 125531. 2920.96  -2
  16  14  -8 125531. 2920.96   1
  16 -14  -7 1524.13 968.798   1
 -16  14   7 1182.84 1005.60  -2
  16  14  -7 1182.84 1005.60   1
 -16  14   6 7892.77 1870.31   1
  16 -14  -6 12509.1 3037.21  -2
 -16 -14   6 12509.1 3037.21   1
  16 -14  -5 10083.4 943.093   1
 -16  14   5 16376.1 1642.59  -2
  16  14  -5 16376.1 1642.59   1
 -16 -14   4 5690.56 835.408   1
 -16  14   4 8390.72 1209.21  -2
  16  14  -4 8390.72 1209.21   1
 -16 -14   3 271.282 650.522   1
 -16  14   2 74943.7 2135.79   1
 -16  14   1 643.172 840.443   1
 -16  14   1 293.327 1180.44  -2
  16  14  -1 293.327 1180.44   1
  16 -14   0 328.970 879.276   1
 -16  14   0 638.754 1234.33  -2
  16  14   0 638.754 1234.33   1
  16  14   1 631.511 701.041   1
 -16  14  -1 1325.78 1331.58  -2
  16  14   1 1325.78 1331.58   1
  16  14   2 133.422 587.621   1
 -16  14  -2-56.5385 1329.07  -2
  16  14   2-56.5385 1329.07   1
  16  14   3 142.929 566.875   1
 -16  14  -3 168.192 1432.75  -2
  16  14   3 168.192 1432.75   1
  16  14   4 45383.5 1200.78   1
  16  14   5 82.7040 603.925   1
 -16  16   6 38719.0 2862.13   1
 -16  16   6 55105.5 2363.26  -2
  16  16  -6 55105.5 2363.26   1
  16 -16  -5 104175. 2600.03   1
 -16  16   5 136391. 3300.76  -2
  16  16  -5 136391. 3300.76   1
  16 -16  -4 1457.71 805.003   1
 -16  16   4 2477.27 1366.58  -2
  16  16  -4 2477.27 1366.58   1
 -16 -16   3 17738.6 1017.62   1
 -16 -16   2 28279.7 1138.02   1
 -16  16   2 43332.1 2374.21  -2
  16  16  -2 43332.1 2374.21   1
 -16  16   1 6776.41 977.919   1
 -16  16   1 9564.14 1589.07  -2
  16  16  -1 9564.14 1589.07   1
 -16 -16   0 28792.7 1288.74   1
 -16  16   0 40832.3 2192.74  -2
  16  16   0 40832.3 2192.74   1
 -16 -16  -1 17208.9 1149.78   1
 -16  16  -1 27368.2 2078.84  -2
  16  16   1 27368.2 2078.84   1
  16  16   2 18980.4 906.636   1
  17   1 -15 9644.32 959.662   1
  17   1 -14 826.227 670.594   1
  17   1 -13 13666.8 854.912   1
  17  -1 -12 99.5136 668.520   1
 -17  -1  11 22783.6 857.427   1
 -17  -1  10 14474.1 611.057   1
 -17  -1   9 1341.58 414.827   1
  17  -1  -8 22410.1 614.180   1
  17   1  -7 256.454 270.283   1
  17  -1  -6 606.225 314.292   1
  17  -1  -6 688.801 1341.19  -2
 -17  -1   6 688.801 1341.19   1
  17   1  -5 3844.83 220.820   1
  17   1  -5 5835.50 1416.68  -2
 -17   1   5 5835.50 1416.68   1
  17   1  -4 278.000 313.656   1
  17  -1  -4 0.03748 1177.89  -2
 -17  -1   4 0.03748 1177.89   1
  17   1  -3 6821.04 374.976   1
  17  -1  -3 8763.77 1437.00  -2
 -17  -1   3 8763.77 1437.00   1
 -17  -1   2 66598.7 779.509   1
 -17   1   1 101055. 964.152   1
 -17  -1   0 1535.16 320.611   1
  17   1   1 12575.4 475.498   1
  17  -1   2 12790.0 463.769   1
  17  -1   3 964.088 305.432   1
  17  -1   4 16774.0 496.591   1
  17  -1   5 34207.4 644.855   1
  17   1   6 492.513 353.988   1
  17   1   7 4878.68 613.976   1
 -17   1  -8 1465.46 631.116   1
  17   1   9 2791.97 498.303   1
  17   1  10 7774.76 629.777   1
  17   1  11 141.888 520.837   1
  17   3 -15 52974.9 1568.94   1
  17  -3 -14 1726.55 760.527   1
  17   3 -13 32623.7 1262.11   1
 -17  -3  13 24020.5 1184.85  -2
  17  -3 -13 24020.5 1184.85   1
 -17  -3  12 17711.6 881.731   1
  17   3 -11 6243.74 530.636   1
  17   3 -10 7647.42 533.664   1
  17   3  -9 95750.1 1245.31   1
 -17   3   8 132.468 305.461   1
  17   3  -7 33775.6 677.697   1
  17   3  -6 97256.8 1027.37   1
  17   3  -5 220935. 1465.49   1
  17  -3  -5 304694. 5191.24  -2
 -17  -3   5 304694. 5191.24   1
 -17  -3   4 8580.56 291.565   1
 -17  -3   3 117116. 1002.67   1
  17  -3  -3 165419. 3673.93  -2
 -17  -3   3 165419. 3673.93   1
  17   3  -2 5047.90 328.347   1
  17   3  -1 13059.7 445.279   1
  17   3   0 62159.8 745.769   1
  17  -3   1 22626.4 561.380   1
 -17   3  -2 198.912 291.258   1
  17  -3   3 761.732 299.302   1
  17  -3   4 2247.05 356.696   1
 -17   3  -5 11642.2 448.161   1
  17  -3   6 21252.9 615.831   1
  17  -3   7 3715.00 439.879   1
 -17  -3  -8 2789.59 491.199   1
 -17  -3  -9 12685.2 951.368   1
 -17   3 -10 6954.81 593.687   1
  17   3  11 7588.21 653.646   1
 -17   5  15 22441.8 1206.06   1
  17   5 -14 710.279 653.442   1
  17   5 -13 910.117 639.441   1
  17   5 -12 260263. 3125.43   1
  17  -5 -11 3297.10 576.115   1
  17  -5 -10 62467.9 830.601   1
  17  -5  -9 23623.6 625.182   1
  17  -5  -8 282.836 397.454   1
  17  -5  -8 365.353 1596.42  -2
 -17  -5   8 365.353 1596.42   1
  17  -5  -7 2645.49 396.500   1
  17  -5  -7 3570.62 1679.28  -2
 -17  -5   7 3570.62 1679.28   1
 -17   5   6 755246. 4671.04   1
  17  -5  -5 1634.91 350.001   1
  17  -5  -5 2542.02 1493.98  -2
 -17  -5   5 2542.02 1493.98   1
  17  -5  -4 336.627 232.037   1
  17  -5  -4 569.454 1411.21  -2
 -17  -5   4 569.454 1411.21   1
  17  -5  -3 1829.20 352.867   1
  17  -5  -3 3186.13 1384.28  -2
 -17  -5   3 3186.13 1384.28   1
  17  -5  -2 28197.2 593.662   1
  17  -5  -2 41302.8 2088.11  -2
 -17  -5   2 41302.8 2088.11   1
  17  -5  -1 52909.0 670.044   1
  17   5   0 235097. 1407.35   1
  17   5   1 28071.0 621.979   1
  17   5   2 253.363 391.694   1
  17   5   3 2390.27 392.010   1
  17   5   4 8775.81 402.443   1
  17   5   5 5674.63 387.085   1
  17  -5   6 31258.8 748.913   1
 -17   5  -7 5975.52 486.706   1
 -17   5  -8 17219.1 673.225   1
 -17  -5  -9 2502.47 534.077   1
 -17  -5 -10 4447.54 627.236   1
  17   7 -14 148.102 756.967   1
  17   7 -13 57072.5 1893.16   1
  17   7 -12 140224. 1924.19   1
  17   7 -11 11662.0 771.796   1
  17  -7 -10 24631.9 1158.83   1
  17  -7  -9 4058.30 1131.57   1
  17  -7  -9 5432.06 2010.66  -2
 -17  -7   9 5432.06 2010.66   1
  17   7  -8 724.798 368.467   1
  17  -7  -8 2447.25 1783.02  -2
 -17  -7   8 2447.25 1783.02   1
  17  -7  -7 3280.29 535.978   1
  17  -7  -7 5287.50 1836.15  -2
 -17  -7   7 5287.50 1836.15   1
  17   7  -6 115790. 1481.31   1
  17  -7  -6 178497. 5321.44  -2
 -17  -7   6 178497. 5321.44   1
 -17  -7   5 57727.8 644.564   1
  17  -7  -5 134076. 4963.09  -2
 -17  -7   5 134076. 4963.09   1
  17   7  -4 10701.9 482.469   1
  17  -7  -4 15268.2 2078.36  -2
 -17  -7   4 15268.2 2078.36   1
 -17   7   3 15944.0 472.087   1
  17  -7  -3 23856.8 2029.01  -2
 -17  -7   3 23856.8 2029.01   1
  17   7  -2 2583.91 328.043   1
  17   7  -1 3565.18 394.992   1
 -17   7   0 174063. 1255.57   1
 -17  -7  -1 8781.63 399.021   1
 -17  -7  -2 9385.45 418.504   1
 -17  -7  -3 9691.44 523.042   1
  17   7   4 10978.8 445.420   1
  17  -7   5-19.4187 371.337   1
  17  -7   6 28814.8 722.495   1
 -17   7  -7 965.602 491.035   1
  17  -7   8 10099.3 692.422   1
  17  -7   9 268.375 493.889   1
  17   7  10 18198.3 930.346   1
  17   9 -13 375.500 643.288   1
  17   9 -12 10963.7 830.562   1
  17   9 -11 40069.9 1171.85   1
  17   9 -10 10492.8 779.530   1
  17   9  -9 19723.6 1230.08   1
  17  -9  -8 10100.9 913.791   1
  17  -9  -8 16945.4 2538.79  -2
 -17  -9   8 16945.4 2538.79   1
  17  -9  -7 6800.80 646.182   1
 -17   9   7 9014.00 1497.18  -2
  17   9  -7 9014.00 1497.18   1
  17   9  -6 18759.5 727.228   1
 -17  -9   5 3908.95 469.008   1
  17   9  -4 3560.98 492.019   1
  17   9  -3 6111.14 563.706   1
  17  -9  -3 9740.36 1802.00  -2
 -17  -9   3 9740.36 1802.00   1
  17   9  -2 11912.6 548.168   1
  17   9  -1 25358.7 641.335   1
  17   9   0 16770.3 564.033   1
  17   9   1 39.6122 373.333   1
  17   9   2 1894.76 396.643   1
  17   9   3 4082.72 436.612   1
 -17   9  -4 3351.35 679.779   1
  17   9   5 2504.12 491.992   1
  17   9   6 9354.39 612.063   1
  17   9   7 104.120 477.459   1
  17   9   8 2261.88 513.059   1
  17   9   9 969.832 579.415   1
  17  11 -12 17323.5 1053.57   1
  17  11 -11 68961.0 1467.36   1
  17 -11 -10 1849.44 883.706   1
  17  11  -9 14049.6 947.445   1
  17 -11  -9 18132.0 2799.96  -2
 -17 -11   9 18132.0 2799.96   1
  17 -11  -8 17151.2 861.328   1
  17 -11  -8 25428.4 3026.31  -2
 -17 -11   8 25428.4 3026.31   1
  17 -11  -7 19404.6 874.263   1
  17 -11  -7 23846.2 2115.47  -2
 -17 -11   7 23846.2 2115.47   1
  17 -11  -6 19335.8 1099.40   1
  17 -11  -6 24203.5 2047.27  -2
 -17 -11   6 24203.5 2047.27   1
  17  11  -5 17426.7 679.307   1
  17 -11  -5 31283.7 3025.53  -2
 -17 -11   5 31283.7 3025.53   1
  17  11  -4 596.853 485.014   1
  17 -11  -4 1741.89 1963.13  -2
 -17 -11   4 1741.89 1963.13   1
  17  11  -3 19298.4 780.719   1
 -17  11   3 29231.5 1686.48  -2
  17  11  -3 29231.5 1686.48   1
  17  11  -2 9915.47 556.256   1
  17  11  -1 3603.97 514.278   1
  17  11   0 1301.30 419.193   1
  17  11   1 121.696 443.204   1
  17  11   2 1545.11 627.711   1
  17  11   3 158.380 523.433   1
  17  11   4 2939.04 660.998   1
  17 -11   5 5782.78 1407.12   1
  17  11   6 1717.33 787.112   1
  17 -11   7 14427.4 1057.07   1
 -17  13  10 783.660 1717.91   1
 -17  13  10 536.330 1064.72  -2
  17  13 -10 536.330 1064.72   1
  17 -13  -9 20263.1 1458.56   1
 -17  13   9 26090.5 1515.16  -2
  17  13  -9 26090.5 1515.16   1
  17 -13  -8 337.206 1212.89   1
 -17  13   8 652.298 1027.90  -2
  17  13  -8 652.298 1027.90   1
 -17  13   7 50235.0 3005.18   1
 -17  13   7 70096.7 2391.58  -2
  17  13  -7 70096.7 2391.58   1
  17 -13  -6 399.545 893.653   1
 -17  13   6 375.321 1794.01  -2
  17  13  -6 375.321 1794.01   1
  17  13  -5 80868.6 2567.82   1
 -17  13   5 103244. 2789.93  -2
  17  13  -5 103244. 2789.93   1
 -17 -13   4-217.490 731.226   1
 -17  13   4 540.714 1097.97  -2
  17  13  -4 540.714 1097.97   1
 -17 -13   3 2977.21 741.027   1
 -17  13   3 4443.54 1215.76  -2
  17  13  -3 4443.54 1215.76   1
  17  13  -2 333.952 720.541   1
 -17  13   1 9400.33 1056.58   1
 -17  13   1 13391.0 1418.50  -2
  17  13  -1 13391.0 1418.50   1
 -17 -13   0 1633.07 730.640   1
 -17  13   0 2219.13 1267.64  -2
  17  13   0 2219.13 1267.64   1
  17  13   1 13124.9 876.499   1
  17  13   2 488.338 685.866   1
 -17  13  -2-161.762 1338.12  -2
  17  13   2-161.762 1338.12   1
 -17 -13  -3 1364.33 722.363   1
 -17  13  -3 2425.70 1433.46  -2
  17  13   3 2425.70 1433.46   1
  17  13   4 43.2245 587.841   1
  17  13   5 1569.72 604.911   1
 -17 -13  -6 285.385 673.293   1
  17 -15  -7 58861.6 2071.18   1
  17 -15  -7 80987.1 5279.48  -2
 -17 -15   7 80987.1 5279.48   1
  17 -15  -6 62886.1 2168.37   1
 -17  15   6 80031.3 2552.31  -2
  17  15  -6 80031.3 2552.31   1
 -17  15   5 13840.2 1926.32   1
 -17  15   5 22071.6 1634.11  -2
  17  15  -5 22071.6 1634.11   1
 -17 -15   4 435.179 849.025   1
 -17  15   4 554.518 1262.16  -2
  17  15  -4 554.518 1262.16   1
 -17 -15   3 13487.0 1080.80   1
 -17 -15   2 3954.84 768.339   1
 -17  15   2 6628.34 1469.85  -2
  17  15  -2 6628.34 1469.85   1
 -17 -15   1 37962.1 1415.24   1
 -17  15   1 53849.9 2769.76  -2
  17  15  -1 53849.9 2769.76   1
 -17 -15   0 15821.1 1094.26   1
 -17  15   0 21765.0 1783.95  -2
  17  15   0 21765.0 1783.95   1
 -17  15  -1 8889.60 937.077   1
 -17  15  -1 13384.6 1688.67  -2
  17  15   1 13384.6 1688.67   1
  17  15   2 74.1486 755.659   1
 -17  15  -2 0.11829 1535.94  -2
  17  15   2 0.11829 1535.94   1
 -17 -15  -3 17230.3 924.932   1
  18   0 -14 16227.7 1297.90   1
  18   0 -12 35239.6 1606.15   1
  18   0 -10 9414.83 801.413   1
  18   0  -8 279.125 590.568   1
  18   0  -6 1898.51 632.076   1
  18   0  -6 2529.71 1390.08  -2
 -18   0   6 2529.71 1390.08   1
  18   0  -4 110986. 1733.91   1
  18   0  -4 134301. 3470.30  -2
 -18   0   4 134301. 3470.30   1
 -18   0   2 225919. 1824.47   1
  18   0   0 13373.6 682.860   1
  18   0   2 104817. 1589.89   1
  18   0   4 269280. 2344.83   1
  18   0   6 20193.0 787.244   1
 -18   0  -8 3671.55 923.249   1
  18   0  10 57246.2 1674.90   1
  18   2 -15 18330.9 1304.27   1
  18   2 -14 3112.47 850.565   1
  18   2 -13 14.8721 645.177   1
  18   2 -12-7.35416 586.941   1
  18  -2 -11 8861.19 864.237   1
  18   2 -10 31539.1 931.859   1
  18   2  -9 2645.47 484.901   1
  18   2  -8 20485.5 786.655   1
 -18  -2   8 22140.9 1035.96  -2
  18  -2  -8 22140.9 1035.96   1
  18  -2  -7 6030.89 430.152   1
  18  -2  -7 10415.2 1695.78  -2
 -18  -2   7 10415.2 1695.78   1
  18   2  -6 3390.32 353.727   1
  18  -2  -6 4546.32 1521.96  -2
 -18  -2   6 4546.32 1521.96   1
  18   2  -5 5062.18 448.366   1
  18  -2  -5 5431.96 1474.90  -2
 -18  -2   5 5431.96 1474.90   1
  18   2  -4 12072.4 385.415   1
  18  -2  -3 27727.4 618.222   1
  18  -2  -3 37657.4 2104.89  -2
 -18  -2   3 37657.4 2104.89   1
  18   2  -2 34350.5 586.808   1
  18   2  -1 3127.88 355.599   1
  18   2   0 366.110 339.414   1
 -18   2  -1 3257.98 399.085   1
  18  -2   2 281.971 335.692   1
  18  -2   3 45186.5 714.720   1
  18  -2   4 36699.2 750.787   1
  18   2   5 35069.4 696.366   1
  18   2   6 3326.83 424.897   1
  18  -2   7 5957.04 733.796   1
  18   2   8 7776.61 595.998   1
 -18   2  -9 4099.40 801.215   1
 -18   2 -10 37643.6 1226.65   1
  18   4 -14 18645.1 1009.97   1
  18  -4 -13 30958.9 1347.24   1
  18   4 -12 1320.69 355.461   1
  18  -4 -11 85834.7 1230.00   1
  18   4 -10 58518.3 993.734   1
  18   4  -9 127.951 391.880   1
  18   4  -8 38645.0 783.562   1
  18  -4  -8 61868.1 2890.53  -2
 -18  -4   8 61868.1 2890.53   1
  18   4  -7 157922. 1653.30   1
  18  -4  -7 210012. 4862.35  -2
 -18  -4   7 210012. 4862.35   1
  18   4  -6 2179.81 412.210   1
  18   4  -5 10270.2 469.949   1
  18   4  -4 81433.1 816.221   1
  18   4  -3 270.723 302.600   1
  18  -4  -2 14797.8 447.461   1
  18  -4  -1 184914. 1199.01   1
  18  -4   0 34616.0 592.319   1
  18  -4   1 6255.27 377.283   1
  18   4   2 16464.8 522.128   1
  18   4   3 1363.89 366.682   1
 -18   4  -4 6895.37 443.773   1
  18   4   5 57839.0 755.211   1
  18  -4   6 2382.94 494.631   1
  18  -4   7 1711.22 465.865   1
 -18  -4  -8 213.806 474.773   1
  18   4   9 816.544 473.308   1
 -18   4 -10 3878.39 617.343   1
  18   6 -14 2980.67 766.891   1
  18   6 -13 26339.0 1108.35   1
  18   6 -12 53000.8 1392.86   1
  18   6 -11 187966. 2343.18   1
  18  -6 -10 24776.8 486.301   1
  18  -6  -9 7333.31 493.141   1
  18   6  -8 1794.27 455.335   1
  18  -6  -8 2541.93 1732.01  -2
 -18  -6   8 2541.93 1732.01   1
  18   6  -7 93673.1 1858.53   1
  18  -6  -7 121040. 3944.03  -2
 -18  -6   7 121040. 3944.03   1
  18   6  -6 822.752 563.455   1
  18  -6  -6 1512.73 1694.01  -2
 -18  -6   6 1512.73 1694.01   1
  18   6  -5 124751. 1411.95   1
  18  -6  -5 186200. 5480.66  -2
 -18  -6   5 186200. 5480.66   1
  18  -6  -4 6472.55 378.921   1
  18  -6  -4 8753.72 1856.80  -2
 -18  -6   4 8753.72 1856.80   1
  18   6  -3 34645.6 590.175   1
  18  -6  -3 55998.8 2735.92  -2
 -18  -6   3 55998.8 2735.92   1
  18   6  -2 5367.53 404.942   1
  18   6  -1 153041. 1173.80   1
  18   6   0 15022.4 464.476   1
  18   6   1 9113.07 419.254   1
  18   6   2 35.6226 323.884   1
  18   6   3 573.147 325.414   1
  18   6   4 19339.0 564.895   1
  18   6   5 104659. 1325.88   1
  18  -6   6 609.516 608.050   1
 -18   6  -7 518.940 439.332   1
 -18   6  -8 4693.19 544.808   1
  18  -6   9 1291.25 617.923   1
  18   8 -13 730.094 788.652   1
  18   8 -12 495.959 655.562   1
  18   8 -11 2353.67 751.727   1
  18  -8 -10 16288.1 998.426   1
  18  -8  -9 9597.79 853.525   1
  18  -8  -8 3586.87 499.682   1
  18  -8  -8 17299.2 2463.92  -2
 -18  -8   8 17299.2 2463.92   1
  18  -8  -7 325.736 519.708   1
  18  -8  -7 725.146 1844.10  -2
 -18  -8   7 725.146 1844.10   1
  18   8  -6 501.491 484.500   1
  18  -8  -6 1522.36 1800.56  -2
 -18  -8   6 1522.36 1800.56   1
  18   8  -5 1845.00 559.110   1
  18  -8  -5 3376.56 1863.17  -2
 -18  -8   5 3376.56 1863.17   1
  18   8  -4 1520.03 478.493   1
  18  -8  -4 2273.94 1752.23  -2
 -18  -8   4 2273.94 1752.23   1
  18   8  -3 62358.0 908.613   1
  18  -8  -3 87866.0 3201.18  -2
 -18  -8   3 87866.0 3201.18   1
  18   8  -2 16013.4 569.238   1
 -18   8   1 24556.7 768.807   1
  18   8   0 5033.15 464.761   1
  18   8   1 16205.7 599.179   1
 -18   8  -2 67.8989 380.350   1
  18   8   3 44335.1 801.347   1
  18   8   4 24157.3 715.913   1
 -18   8  -5 46206.9 1094.86   1
  18   8   6 2694.19 515.360   1
 -18   8  -7 16654.8 729.103   1
  18   8   8 66.9255 507.865   1
  18   8   9 1524.76 544.825   1
  18  10 -12 349.171 628.255   1
  18  10 -11 5987.59 746.857   1
  18 -10 -10 3290.20 1077.18   1
  18 -10  -9 186.832 718.564   1
  18 -10  -9-115.867 2197.59  -2
 -18 -10   9-115.867 2197.59   1
  18 -10  -8 41236.0 1154.50   1
  18 -10  -8 66241.0 3959.23  -2
 -18 -10   8 66241.0 3959.23   1
  18 -10  -7 2515.04 640.411   1
  18  10  -6 7392.82 648.948   1
  18 -10  -6 10326.1 2465.93  -2
 -18 -10   6 10326.1 2465.93   1
  18  10  -5 5106.91 699.581   1
  18 -10  -5 7357.96 2249.40  -2
 -18 -10   5 7357.96 2249.40   1
  18  10  -4 26894.1 714.852   1
  18 -10  -4 48427.9 2977.96  -2
 -18 -10   4 48427.9 2977.96   1
  18  10  -3 14544.3 685.474   1
  18  10  -2 33672.1 747.916   1
  18  10  -1 6636.83 507.757   1
  18  10   0 17699.8 622.792   1
  18  10   1 878.197 398.750   1
  18  10   2 20099.6 681.622   1
  18  10   3 21712.6 748.883   1
 -18 -10  -4 65272.3 1534.70   1
 -18 -10  -5 847.312 626.802   1
 -18 -10  -6 6953.60 772.251   1
  18  10   7 105.391 625.090   1
  18  12 -10 7069.47 1038.63   1
  18 -12 -10 11245.8 2907.45  -2
 -18 -12  10 11245.8 2907.45   1
  18  12  -9 2452.74 785.953   1
  18 -12  -9 3383.93 2768.90  -2
 -18 -12   9 3383.93 2768.90   1
  18 -12  -8 1773.02 646.693   1
  18 -12  -8 3160.54 2587.43  -2
 -18 -12   8 3160.54 2587.43   1
  18 -12  -7 3858.63 747.147   1
  18 -12  -7 4941.46 2635.26  -2
 -18 -12   7 4941.46 2635.26   1
  18 -12  -6 4800.07 667.918   1
  18 -12  -6 4589.27 2509.96  -2
 -18 -12   6 4589.27 2509.96   1
  18  12  -5 15787.4 867.821   1
  18 -12  -5 22750.9 3031.43  -2
 -18 -12   5 22750.9 3031.43   1
  18  12  -4 1017.48 525.388   1
  18 -12  -4 2196.86 2158.29  -2
 -18 -12   4 2196.86 2158.29   1
  18  12  -3 17065.1 802.729   1
  18 -12  -2 12177.3 1033.74   1
  18  12  -1 4446.10 578.831   1
  18  12   0 285.834 585.067   1
  18  12   1 1.36193 585.513   1
  18  12   2 19069.1 763.534   1
 -18 -12  -3 688.231 508.123   1
 -18 -12  -4 10755.2 1004.44   1
  18  12   5 1560.82 632.508   1
  18  12   6 1110.09 618.553   1
  18 -14  -8 30184.2 2179.92   1
 -18  14   8 36239.6 1729.34  -2
  18  14  -8 36239.6 1729.34   1
  18 -14  -7 8563.18 1238.99   1
  18 -14  -7 14553.7 3422.98  -2
 -18 -14   7 14553.7 3422.98   1
  18 -14  -6 4673.61 1153.84   1
 -18  14   6 4788.42 1151.79  -2
  18  14  -6 4788.42 1151.79   1
 -18  14   5 364.857 970.349   1
 -18  14   5 124.550 1065.23  -2
  18  14  -5 124.550 1065.23   1
 -18  14   4 45406.9 2158.78  -2
  18  14  -4 45406.9 2158.78   1
 -18 -14   3 2445.99 803.825   1
 -18 -14   2 24187.6 1225.15   1
 -18  14   2 34610.6 1995.28  -2
  18  14  -2 34610.6 1995.28   1
 -18 -14   1 13111.0 1057.73   1
 -18  14   1 14848.1 1595.80  -2
  18  14  -1 14848.1 1595.80   1
  18  14   0 24396.9 1024.70   1
 -18  14   0 28902.2 1932.12  -2
  18  14   0 28902.2 1932.12   1
  18  14   1 9175.92 826.490   1
 -18  14  -1 11383.1 1649.43  -2
  18  14   1 11383.1 1649.43   1
  18  14   2 462.688 662.906   1
 -18  14  -2 288.937 1538.43  -2
  18  14   2 288.937 1538.43   1
 -18 -14  -3 133.657 725.408   1
  19   1 -14 4009.99 734.598   1
  19   1 -13 13896.9 896.342   1
  19   1 -12 3373.85 801.204   1
  19   1 -11 22765.5 980.559   1
  19   1 -10 53.3647 592.691   1
  19   1  -9 14960.2 726.627   1
  19  -1  -8 6347.27 592.646   1
  19   1  -7 67266.5 1493.46   1
  19   1  -7 111379. 2430.63  -2
 -19   1   7 111379. 2430.63   1
 -19   1   6 37980.0 671.584   1
  19  -1  -6 51086.4 2538.59  -2
 -19  -1   6 51086.4 2538.59   1
 -19  -1   5 6024.33 340.474   1
  19   1  -4 16868.2 495.307   1
 -19   1   3 769.416 345.487   1
  19   1  -2 21553.2 499.722   1
 -19   1   1 286952. 1668.92   1
  19  -1   0 102.169 359.594   1
 -19  -1  -1 14868.4 545.939   1
  19   1   2 70501.0 928.281   1
  19  -1   3 120588. 1176.33   1
  19  -1   4 5794.75 534.870   1
  19   1   5 119950. 1262.04   1
  19   1   6 2151.04 425.955   1
 -19  -1  -7 12134.8 670.437   1
 -19   1  -8 14197.2 703.440   1
 -19  -1  -9 115730. 1806.09   1
 -19   1 -10 10331.8 734.037   1
  19   3 -14 843.250 657.283   1
 -19   3  13 16526.7 1149.04   1
  19   3 -12 42873.0 1452.57   1
  19   3 -11 44634.1 2350.05   1
  19  -3 -10 12849.6 1285.40   1
 -19   3   9 49119.1 1021.08   1
  19   3  -8 7712.20 563.168   1
  19  -3  -8 11898.7 1881.21  -2
 -19  -3   8 11898.7 1881.21   1
  19   3  -7 23053.4 687.722   1
  19   3  -6 27274.7 753.482   1
 -19  -3   5 107557. 1061.31   1
  19   3  -4 547.218 288.219   1
  19   3  -3 133954. 1280.59   1
  19   3  -2 3134.35 354.988   1
 -19   3   1 13378.1 465.645   1
  19  -3   0 17173.9 515.073   1
  19  -3   1 11549.9 461.363   1
  19  -3   2 9918.90 459.983   1
  19  -3   3 38024.0 721.135   1
  19   3   4 10602.8 476.269   1
  19  -3   5 1253.27 392.953   1
  19  -3   6 9396.74 729.280   1
  19  -3   7 5291.10 669.059   1
 -19   3  -8 5678.18 629.338   1
  19   3   9 12456.8 717.770   1
  19   5 -14 10328.6 883.801   1
  19   5 -13 19166.4 1008.41   1
  19   5 -12 142898. 2116.42   1
  19   5 -11 20162.1 597.058   1
  19   5 -10 1176.19 427.307   1
 -19   5   9 1807.48 520.216   1
  19  -5  -9 4231.92 1903.71  -2
 -19  -5   9 4231.92 1903.71   1
  19   5  -8 20724.5 758.803   1
  19  -5  -8 38680.9 2519.72  -2
 -19  -5   8 38680.9 2519.72   1
  19   5  -7 3135.73 688.597   1
  19  -5  -7 2796.94 1791.09  -2
 -19  -5   7 2796.94 1791.09   1
  19   5  -6 356157. 2523.19   1
  19  -5  -6 474577. 8344.68  -2
 -19  -5   6 474577. 8344.68   1
  19   5  -5 31832.0 901.707   1
  19  -5  -5 51283.8 3263.26  -2
 -19  -5   5 51283.8 3263.26   1
  19   5  -4 74390.9 971.891   1
  19  -5  -4 115300. 3708.07  -2
 -19  -5   4 115300. 3708.07   1
 -19   5   3 324.348 319.995   1
  19   5  -2 144726. 1199.54   1
  19  -5  -1 11362.2 463.918   1
  19   5   0 66546.8 899.865   1
  19   5   1 26524.5 577.364   1
  19   5   2 62715.1 881.566   1
  19   5   3-39.9095 337.983   1
  19  -5   4 77731.7 922.985   1
  19  -5   5 556.507 403.971   1
  19   5   6 119.262 415.089   1
  19   5   7 11368.2 663.332   1
  19   5   8 4221.06 558.343   1
  19  -5   9 675.439 523.210   1
  19   7 -13 992.656 709.750   1
  19   7 -12 49920.1 1379.75   1
  19   7 -11 3052.05 711.477   1
  19  -7 -10 2337.22 669.623   1
  19  -7  -9 10827.0 518.681   1
  19  -7  -9 41868.7 2912.62  -2
 -19  -7   9 41868.7 2912.62   1
 -19   7   8 6688.31 619.251   1
  19   7  -7 4861.68 719.684   1
  19  -7  -7 9532.84 2219.60  -2
 -19  -7   7 9532.84 2219.60   1
  19   7  -6 22177.8 894.960   1
  19  -7  -6 32939.3 2917.93  -2
 -19  -7   6 32939.3 2917.93   1
  19   7  -5 39742.4 1039.74   1
  19  -7  -5 64447.1 3187.40  -2
 -19  -7   5 64447.1 3187.40   1
  19   7  -4 5439.50 565.530   1
  19  -7  -4 7135.77 1878.91  -2
 -19  -7   4 7135.77 1878.91   1
  19   7  -3 1899.86 421.974   1
  19  -7  -3 1696.41 1520.37  -2
 -19  -7   3 1696.41 1520.37   1
  19   7  -2 26295.6 647.116   1
 -19  -7   1 92.3388 511.457   1
  19   7   0 32028.1 695.547   1
  19   7   1 39050.3 747.188   1
  19   7   2 7014.86 482.712   1
  19   7   3 1788.02 486.631   1
  19   7   4 89727.8 1221.64   1
  19  -7   5 148.921 610.810   1
  19   7   6 3769.57 533.995   1
 -19   7  -7 2103.52 512.714   1
 -19   7  -8 2964.20 691.198   1
  19   9 -12 2218.61 751.078   1
 -19   9  11 1702.72 687.315   1
  19  -9 -10 3500.18 698.378   1
  19  -9  -9 19704.1 1088.14   1
  19  -9  -9 30251.5 2953.96  -2
 -19  -9   9 30251.5 2953.96   1
  19   9  -8 9789.36 512.808   1
  19   9  -7 22754.3 976.106   1
  19   9  -6 34833.1 1214.19   1
  19  -9  -6 44606.1 3556.63  -2
 -19  -9   6 44606.1 3556.63   1
  19   9  -5 574.504 670.457   1
  19  -9  -5 425.835 1883.44  -2
 -19  -9   5 425.835 1883.44   1
  19   9  -4 2088.58 538.431   1
  19  -9  -4 3646.92 1876.27  -2
 -19  -9   4 3646.92 1876.27   1
  19   9  -3 989.949 444.995   1
  19  -9  -3 574.455 1796.70  -2
 -19  -9   3 574.455 1796.70   1
  19   9  -2 36381.3 797.753   1
  19   9  -1 106856. 1196.79   1
  19   9   0 41021.7 836.163   1
  19   9   1 3082.96 521.852   1
  19   9   2 32954.1 792.173   1
  19   9   3 26926.2 786.115   1
  19   9   4-195.039 494.342   1
  19   9   5 14050.9 724.720   1
 -19   9  -6 30510.5 1127.79   1
  19   9   7 93.4764 554.321   1
  19 -11 -11 385.203 1017.04   1
  19  11 -10 7602.57 888.853   1
  19 -11 -10 8702.41 2850.48  -2
 -19 -11  10 8702.41 2850.48   1
  19 -11  -9 3512.16 782.580   1
  19 -11  -9 4649.20 2577.30  -2
 -19 -11   9 4649.20 2577.30   1
  19  11  -8 10398.0 936.890   1
  19 -11  -8 15858.9 2899.60  -2
 -19 -11   8 15858.9 2899.60   1
  19  11  -7 26128.0 1024.12   1
  19 -11  -7 41866.5 3794.89  -2
 -19 -11   7 41866.5 3794.89   1
  19  11  -6 20741.1 951.941   1
  19 -11  -6 31831.0 3293.25  -2
 -19 -11   6 31831.0 3293.25   1
  19  11  -5 6527.32 733.311   1
  19 -11  -5 13228.9 2630.48  -2
 -19 -11   5 13228.9 2630.48   1
  19  11  -4 6564.08 664.221   1
  19 -11  -4 8464.77 2266.23  -2
 -19 -11   4 8464.77 2266.23   1
  19  11  -3 10140.3 697.610   1
  19  11  -2 9814.31 570.912   1
  19  11  -1 58584.3 1047.36   1
  19  11   0 2294.70 539.101   1
  19  11   1 36901.4 1099.66   1
  19  11   2 1678.23 615.807   1
  19  11   3 39178.3 1092.47   1
  19  11   4 332.373 754.338   1
 -19  11  -5 42604.5 1383.15   1
  19  11   6 162.780 621.358   1
  19 -13  -8 4543.71 813.480   1
 -19  13   7 48484.7 1983.73   1
  19 -13  -7 72421.7 4792.64  -2
 -19 -13   7 72421.7 4792.64   1
  19  13  -6 332.465 657.063   1
  19 -13  -6-124.617 2654.81  -2
 -19 -13   6-124.617 2654.81   1
  19  13  -5 56026.9 1486.42   1
  19 -13  -5 87682.6 4412.11  -2
 -19 -13   5 87682.6 4412.11   1
  19  13  -4 1071.80 637.813   1
 -19 -13   3 649.656 824.478   1
 -19 -13   2 1284.01 830.352   1
  19  13  -1 9663.57 756.032   1
  19  13   0 424.976 594.355   1
  19  13   1 7558.63 665.177   1
 -19 -13  -2 160.899 616.600   1
  19  13   3 6347.20 790.460   1
  19  13   4 886.376 869.939   1
 -19 -15   4 2588.52 1196.67   1
 -19 -15   3 2262.84 874.417   1
 -19  15   3 3405.43 1367.21  -2
  19  15  -3 3405.43 1367.21   1
 -19 -15   2 8586.24 921.070   1
 -19  15   2 16337.0 1731.82  -2
  19  15  -2 16337.0 1731.82   1
 -19 -15   1 183.499 856.511   1
  20   0 -14 892.438 1039.37   1
  20   0 -12 1582.78 987.691   1
  20   0 -10 102.736 1011.83   1
 -20   0   8 112382. 3658.91   1
  20   0  -6 18418.8 1881.25   1
  20   0  -6 20389.1 2038.59  -2
 -20   0   6 20389.1 2038.59   1
  20   0  -4 14114.7 682.003   1
  20   0  -4 17523.9 1945.12  -2
 -20   0   4 17523.9 1945.12   1
  20   0  -2 619432. 4230.89   1
 -20   0   0 64430.5 1253.38   1
  20   0   2 86177.5 1326.20   1
  20   0   4 471132. 2973.56   1
  20   0   6 4861.82 2321.00   1
 -20   0  -8 162897. 2660.45   1
  20   2 -14 3867.67 843.141   1
  20  -2 -13 15141.9 1427.11   1
  20   2 -12 3481.14 1013.40   1
  20   2 -11 2776.92 715.283   1
  20   2 -10 8448.88 789.558   1
  20   2  -9 12436.5 852.869   1
  20  -2  -8 136149. 1670.94   1
  20   2  -7 833.813 549.381   1
  20  -2  -7 1483.63 1606.22  -2
 -20  -2   7 1483.63 1606.22   1
  20   2  -6 38855.4 934.177   1
  20  -2  -6 55030.5 2818.58  -2
 -20  -2   6 55030.5 2818.58   1
  20   2  -5 3741.85 492.476   1
 -20  -2   4 6734.57 407.705   1
  20   2  -3 46260.6 694.881   1
  20   2  -2 312262. 1819.98   1
 -20   2   1 58668.5 798.708   1
 -20  -2   0 29544.1 706.391   1
 -20  -2  -1 9668.84 470.608   1
  20  -2   2 25038.5 687.331   1
  20  -2   3 62378.4 872.626   1
  20   2   4 96309.9 1100.84   1
  20   2   5 68619.9 1076.94   1
  20  -2   6 10068.2 677.359   1
 -20   2  -7 7705.73 767.211   1
  20   2   8 14814.0 894.590   1
  20   2   9 2609.81 701.128   1
  20   4 -14 358.409 706.760   1
  20   4 -13 11007.8 895.027   1
  20   4 -12-135.288 666.095   1
  20   4 -11 20043.5 1003.08   1
  20   4 -10 39966.6 1222.42   1
 -20   4   9 21054.9 1983.60   1
  20   4  -8 8628.40 629.276   1
  20   4  -7 56845.9 1395.31   1
  20   4  -6 26069.0 873.546   1
  20   4  -5 4001.12 614.661   1
  20  -4  -5 6420.32 1815.93  -2
 -20  -4   5 6420.32 1815.93   1
  20   4  -4 35446.2 742.984   1
  20  -4  -4 53712.1 2715.44  -2
 -20  -4   4 53712.1 2715.44   1
  20   4  -3 42291.2 817.704   1
  20  -4  -2 1202.83 351.764   1
  20  -4  -1 91422.7 969.125   1
  20  -4   0 71130.3 890.987   1
 -20  -4  -1 44180.7 800.842   1
  20   4   2 4756.84 414.490   1
  20   4   3 50150.9 763.178   1
 -20   4  -4 6569.24 505.205   1
  20  -4   5 4337.66 539.082   1
  20  -4   6 4279.27 504.072   1
  20   4   7 10869.3 696.288   1
  20   4   8 90.4831 508.550   1
  20   4   9 5985.47 699.220   1
  20   6 -13 30735.0 1361.99   1
  20   6 -12 16052.4 1114.28   1
  20   6 -11 292.209 721.169   1
  20  -6 -10 181.392 460.148   1
  20   6  -9 15475.1 724.492   1
  20  -6  -9 40007.1 2825.47  -2
 -20  -6   9 40007.1 2825.47   1
  20   6  -8 209.296 513.829   1
  20   6  -7 157626. 2234.83   1
  20  -6  -7 212855. 5853.87  -2
 -20  -6   7 212855. 5853.87   1
  20   6  -6 611.154 661.304   1
  20  -6  -6 816.263 1682.23  -2
 -20  -6   6 816.263 1682.23   1
 -20   6   5 12844.2 950.464   1
  20  -6  -5 20325.1 2267.22  -2
 -20  -6   5 20325.1 2267.22   1
  20   6  -4 11647.0 651.504   1
  20  -6  -4 16678.2 2125.86  -2
 -20  -6   4 16678.2 2125.86   1
  20   6  -3 46259.2 832.906   1
  20  -6  -3 73017.3 3034.87  -2
 -20  -6   3 73017.3 3034.87   1
  20   6  -2 345.841 383.800   1
  20   6  -1 107019. 1319.22   1
  20   6   0 3787.34 491.350   1
  20   6   1 107046. 1242.90   1
 -20   6  -2 471.233 537.923   1
  20   6   3 24543.1 774.134   1
  20   6   4 9261.68 549.469   1
 -20   6  -5 18069.6 905.738   1
 -20  -6  -6 1462.17 501.674   1
  20  -6   7 21547.8 940.131   1
  20   6   8 6132.39 913.635   1
  20   8 -12 95.4673 792.187   1
  20   8 -11 192.918 794.644   1
  20   8 -10 9537.57 1150.83   1
  20  -8 -10 9824.62 2421.92  -2
 -20  -8  10 9824.62 2421.92   1
  20   8  -9 484.749 738.162   1
  20  -8  -9 1357.20 2085.85  -2
 -20  -8   9 1357.20 2085.85   1
  20   8  -8 3402.71 528.218   1
  20  -8  -8 11812.9 2474.40  -2
 -20  -8   8 11812.9 2474.40   1
  20   8  -7 40813.6 1323.87   1
  20  -8  -7 53569.3 3365.63  -2
 -20  -8   7 53569.3 3365.63   1
 -20   8   6 464.428 1002.73   1
  20   8  -5 2485.75 626.865   1
  20  -8  -5 3176.49 2055.71  -2
 -20  -8   5 3176.49 2055.71   1
  20   8  -4 34976.3 968.837   1
  20  -8  -4 49413.4 2869.66  -2
 -20  -8   4 49413.4 2869.66   1
  20   8  -3 21667.2 704.224   1
  20  -8  -3 32445.6 2552.17  -2
 -20  -8   3 32445.6 2552.17   1
  20   8  -2 4568.52 540.793   1
  20   8  -1 82849.2 1053.11   1
  20   8   0 255.521 515.819   1
  20   8   1 3025.23 467.308   1
  20   8   2 8048.68 564.458   1
  20   8   3 10743.3 590.025   1
  20   8   4 3859.11 584.234   1
  20   8   5 62045.2 1175.19   1
  20  -8   6 902.285 538.942   1
  20   8   7 9039.70 753.912   1
 -20  10  11 12226.0 1592.69   1
  20 -10 -10 5931.95 850.476   1
  20 -10 -10 7233.68 2686.00  -2
 -20 -10  10 7233.68 2686.00   1
  20  10  -9 14964.1 1052.15   1
  20 -10  -9 21031.8 2892.55  -2
 -20 -10   9 21031.8 2892.55   1
  20  10  -8 33101.1 1263.32   1
  20 -10  -8 50614.1 3791.55  -2
 -20 -10   8 50614.1 3791.55   1
  20  10  -7 41075.4 1365.83   1
  20 -10  -7 50176.1 3989.21  -2
 -20 -10   7 50176.1 3989.21   1
  20  10  -6 14907.3 1012.47   1
  20 -10  -6 23066.9 3022.28  -2
 -20 -10   6 23066.9 3022.28   1
  20  10  -5 8840.16 721.745   1
  20  10  -4 1355.19 598.973   1
  20  10  -3 8468.52 718.103   1
  20  10  -2 156817. 1483.67   1
  20  10  -1 35446.1 831.369   1
  20  10   0 4869.24 555.887   1
  20  10   1 19737.6 803.464   1
  20  10   2 12313.1 678.532   1
  20  10   3 187.267 581.199   1
  20  10   4 165067. 2069.23   1
  20  10   5 20778.4 936.401   1
  20  10   6 173.094 760.461   1
  20  12  -9 929.457 969.828   1
  20 -12  -9 0.46839 2603.33  -2
 -20 -12   9 0.46839 2603.33   1
  20  12  -8 85599.4 2219.45   1
  20 -12  -8 123452. 5861.96  -2
 -20 -12   8 123452. 5861.96   1
 -20  12   7 25170.9 1578.91   1
  20 -12  -7 39738.7 3955.23  -2
 -20 -12   7 39738.7 3955.23   1
  20  12  -6 2155.36 727.836   1
  20 -12  -6 2471.95 2636.40  -2
 -20 -12   6 2471.95 2636.40   1
  20  12  -5 2784.95 765.860   1
  20 -12  -5 1917.97 2442.26  -2
 -20 -12   5 1917.97 2442.26   1
  20  12  -4 10756.7 914.216   1
 -20 -12   3 259.233 827.689   1
  20  12  -2 113846. 2035.32   1
  20  12  -1 22469.5 915.676   1
  20  12   0 4611.77 743.484   1
  20  12   1 3992.21 618.554   1
 -20 -12  -2 12212.8 825.073   1
  20  12   3 67.8075 651.632   1
  20  12   4 61550.1 1405.45   1
  20  14  -5 336.394 732.524   1
 -20 -14   4 34189.0 1505.16   1
  20  14  -3-57.3744 672.249   1
  20  14  -2 4901.38 865.817   1
 -20 -14   1 8977.17 822.345   1
  20  14   0 11109.3 885.619   1
  21   1 -14 119.641 994.798   1
  21  -1 -13 42053.3 1527.09   1
  21   1 -12 1305.30 698.019   1
  21   1 -11 124020. 1975.19   1
  21   1 -10 1571.44 743.259   1
  21   1  -9 75212.8 2227.01   1
  21   1  -8 9205.80 1124.29   1
  21   1  -7 73709.3 2223.81   1
  21  -1  -7 82397.0 3259.52  -2
 -21  -1   7 82397.0 3259.52   1
 -21   1   6 1334.20 743.584   1
  21  -1  -6 187.694 1717.68  -2
 -21  -1   6 187.694 1717.68   1
  21   1  -5 148771. 1624.55   1
 -21  -1   4 6027.25 586.772   1
  21  -1  -4 8964.32 1851.62  -2
 -21  -1   4 8964.32 1851.62   1
  21   1  -3 236580. 1405.33   1
 -21   1   2 2606.49 400.076   1
  21   1  -1 10947.6 501.443   1
  21  -1   0 3246.14 419.227   1
  21   1   1 74632.6 970.940   1
  21  -1   2 2817.92 478.614   1
  21  -1   3 332612. 2129.85   1
  21  -1   4 22817.7 662.303   1
  21   1   5 13219.4 579.262   1
 -21  -1  -6 11339.0 690.655   1
 -21   1  -7 31964.2 974.850   1
 -21   1  -8 791.362 531.259   1
  21   3 -13 5489.46 798.035   1
  21   3 -12 24687.2 1228.36   1
  21   3 -11 41564.0 1293.81   1
  21   3 -10 39209.9 1413.46   1
  21   3  -9 10304.7 824.966   1
 -21   3   8 4537.60 1502.42   1
  21   3  -7 18155.2 914.758   1
  21   3  -6 15383.3 841.266   1
  21  -3  -6 24368.8 2313.63  -2
 -21  -3   6 24368.8 2313.63   1
  21   3  -5 165999. 1992.48   1
  21   3  -4 780.482 447.896   1
  21  -3  -4 1682.86 1629.88  -2
 -21  -3   4 1682.86 1629.88   1
  21   3  -3 70297.0 1150.52   1
  21   3  -2 16220.8 609.552   1
  21   3  -1 12450.3 555.279   1
  21  -3   0 1894.64 402.994   1
  21  -3   1 25601.9 643.984   1
  21  -3   2 503.530 389.399   1
 -21  -3  -3 11484.4 620.593   1
  21   3   4 33661.8 842.458   1
  21  -3   5 14639.3 734.594   1
  21   3   6 66.4777 490.406   1
  21   3   7-46.7651 503.943   1
  21   3   8 1802.25 571.588   1
 -21   5  13 2061.00 725.269   1
 -21   5  12 12880.5 961.409   1
  21   5 -11 24819.5 1102.72   1
  21  -5 -10 39725.7 1913.13   1
  21   5  -9 9287.07 944.435   1
  21  -5  -9 14838.4 2328.84  -2
 -21  -5   9 14838.4 2328.84   1
  21   5  -8 4879.25 821.993   1
  21  -5  -8 7698.06 1983.74  -2
 -21  -5   8 7698.06 1983.74   1
  21   5  -7 1819.83 811.158   1
  21   5  -6 3577.56 904.193   1
  21   5  -5 139.013 636.479   1
  21   5  -4 81969.7 1741.23   1
 -21  -5   3 1587.00 478.802   1
  21   5  -2 47488.2 880.013   1
 -21   5   1 2592.71 507.277   1
  21   5   0 25055.7 780.177   1
  21   5   1 407.435 461.516   1
 -21  -5  -2 16700.5 759.647   1
  21   5   3 1742.51 448.200   1
  21   5   4 3997.28 612.681   1
 -21   5  -5 3023.65 594.664   1
 -21  -5  -6 44104.8 1123.88   1
 -21  -5  -7 1034.64 666.248   1
 -21  -5  -8 1108.04 674.815   1
  21   7 -12 32372.2 1230.59   1
  21   7 -11-48.8028 628.642   1
 -21   7  10 68555.3 1586.35   1
  21   7  -9 9346.59 1092.60   1
  21  -7  -9 10828.7 2471.10  -2
 -21  -7   9 10828.7 2471.10   1
  21   7  -8 1673.91 731.333   1
  21  -7  -8 3576.87 2141.11  -2
 -21  -7   8 3576.87 2141.11   1
 -21   7   7-111.514 727.773   1
  21  -7  -7 0.04901 1849.04  -2
 -21  -7   7 0.04901 1849.04   1
  21  -7  -6 1599.59 1078.50   1
  21  -7  -6 2614.67 2052.38  -2
 -21  -7   6 2614.67 2052.38   1
  21   7  -5 15521.7 1160.15   1
  21  -7  -5 19849.4 2461.65  -2
 -21  -7   5 19849.4 2461.65   1
  21   7  -4 39621.2 1037.76   1
  21   7  -3 14728.3 778.817   1
  21  -7  -3 20633.2 2202.66  -2
 -21  -7   3 20633.2 2202.66   1
  21   7  -2 2768.49 551.496   1
  21   7  -1 1165.86 491.442   1
  21   7   0 568.709 438.402   1
  21   7   1 2111.08 541.536   1
  21   7   2 91.2047 484.486   1
  21   7   3 758.934 456.320   1
  21   7   4 11133.0 690.372   1
 -21   7  -5 2323.41 770.557   1
 -21   7  -6 176.979 670.727   1
  21  -7   7 1054.53 619.696   1
 -21  -9  11 23769.5 2580.94   1
  21   9 -10 2429.48 1135.69   1
  21   9  -9 11068.8 1133.22   1
  21   9  -8 7748.73 880.944   1
  21  -9  -8 12622.6 2611.13  -2
 -21  -9   8 12622.6 2611.13   1
  21   9  -7 3328.79 808.675   1
  21  -9  -7 4348.94 2362.21  -2
 -21  -9   7 4348.94 2362.21   1
  21   9  -6 51982.7 1323.03   1
  21  -9  -6 69137.5 4165.14  -2
 -21  -9   6 69137.5 4165.14   1
  21   9  -5 12340.2 859.499   1
  21  -9  -5 18599.6 2607.28  -2
 -21  -9   5 18599.6 2607.28   1
  21   9  -4 279.189 590.069   1
  21  -9  -4 642.466 2043.03  -2
 -21  -9   4 642.466 2043.03   1
  21   9  -3 16022.1 766.729   1
  21   9  -2 20980.5 760.797   1
  21   9  -1 13297.3 652.397   1
  21   9   0 12433.6 662.046   1
  21   9   1 7335.66 650.337   1
  21   9   2 11079.7 693.939   1
  21   9   3 51325.7 1150.79   1
  21   9   4 53696.9 1300.34   1
  21   9   5 254.443 619.385   1
 -21  -9  -6 9300.71 899.175   1
  21  11  -9 81952.0 1861.73   1
  21 -11  -9 127594. 5272.10  -2
 -21 -11   9 127594. 5272.10   1
  21  11  -8 7033.51 945.264   1
  21 -11  -8 9503.99 2743.97  -2
 -21 -11   8 9503.99 2743.97   1
  21  11  -7 21134.6 1032.06   1
  21 -11  -7 35617.1 3668.98  -2
 -21 -11   7 35617.1 3668.98   1
  21  11  -6 69363.8 2433.57   1
  21 -11  -6 98355.9 4943.74  -2
 -21 -11   6 98355.9 4943.74   1
  21  11  -5 35103.7 1301.22   1
  21 -11  -5 54828.6 3752.56  -2
 -21 -11   5 54828.6 3752.56   1
  21  11  -4 815.404 716.271   1
  21 -11  -4 1946.99 2307.71  -2
 -21 -11   4 1946.99 2307.71   1
 -21 -11   3 156733. 2606.24   1
  21  11  -2 32880.3 1245.68   1
  21  11  -1 964.988 634.929   1
  21  11   0 16500.9 1069.05   1
  21  11   1 29210.0 1024.94   1
  21  11   2 2511.56 587.055   1
 -21 -11  -3 92686.3 1941.45   1
  21  11   4 10750.7 855.090   1
  21  13  -6 708.124 713.210   1
  21 -13  -6 1286.73 2723.44  -2
 -21 -13   6 1286.73 2723.44   1
  21  13  -5 51171.0 1504.40   1
  21 -13  -5 65147.2 3913.77  -2
 -21 -13   5 65147.2 3913.77   1
 -21 -13   4 332.337 896.046   1
 -21  13   3 55042.5 1371.22   1
  21  13  -2 861.716 686.105   1
  21  13  -1 2264.91 886.089   1
  21  13   0 506.444 627.841   1
  21  13   1 30793.9 998.056   1
 -22   0  12 163179. 3269.68   1
  22   0 -10 176883. 3327.08   1
  22   0  -8 28562.9 1571.14   1
  22   0  -6 309480. 6119.40   1
  22   0  -4 156874. 2922.41   1
  22   0  -2 27867.3 1135.27   1
 -22   0   0 185454. 2126.96   1
  22   0   2 50692.7 1151.79   1
  22   0   4 13284.7 1038.13   1
 -22   0  -6 52654.8 1708.59   1
  22   2 -13 47276.4 1373.24   1
  22   2 -12 31005.8 1180.25   1
  22   2 -11 11139.1 886.141   1
  22   2 -10 62106.2 1514.96   1
  22   2  -9 3839.90 786.319   1
  22   2  -8 48846.2 1534.51   1
  22   2  -7 40222.0 1415.07   1
  22   2  -6 167589. 2582.22   1
  22  -2  -6 212300. 4951.04  -2
 -22  -2   6 212300. 4951.04   1
  22  -2  -5 45091.4 1176.91   1
  22   2  -4 33504.8 1074.55   1
  22  -2  -4 46542.2 2734.66  -2
 -22  -2   4 46542.2 2734.66   1
  22   2  -3 1386.72 449.545   1
  22   2  -2 30400.1 780.492   1
  22   2  -1 23640.5 711.915   1
  22   2   0 172452. 1563.36   1
  22  -2   1 5216.38 481.707   1
  22  -2   2 33887.5 738.087   1
  22   2   3 2478.40 484.560   1
  22  -2   4-19.3899 578.293   1
  22  -2   5 15469.1 1052.12   1
 -22  -2  -6 30122.6 1164.65   1
 -22  -2  -7 2670.75 590.910   1
  22   4 -12-2.65200 852.546   1
  22   4 -11 86.6142 814.517   1
 -22   4  10 2508.79 1141.53   1
  22   4  -9 516.961 738.926   1
  22  -4  -9 213.000 1911.07  -2
 -22  -4   9 213.000 1911.07   1
  22   4  -8 2488.26 836.389   1
  22  -4  -8 3610.81 1981.08  -2
 -22  -4   8 3610.81 1981.08   1
  22  -4  -7 348.127 982.114   1
  22  -4  -7 0.01645 1779.30  -2
 -22  -4   7 0.01645 1779.30   1
  22   4  -6 2024.93 754.616   1
  22   4  -5 14155.7 967.740   1
  22  -4  -5 20703.3 2298.26  -2
 -22  -4   5 20703.3 2298.26   1
  22   4  -4 1843.64 650.363   1
  22   4  -3 102.549 520.641   1
  22   4  -2 4863.62 563.706   1
  22   4  -1 8662.20 579.909   1
  22   4   0 25133.8 799.965   1
  22   4   1 6492.64 640.555   1
  22   4   2 1681.23 509.906   1
  22   4   3 7395.65 667.029   1
 -22  -4  -4-18.6887 539.684   1
 -22   4  -5 46.2981 524.605   1
  22  -4   6 108.956 533.914   1
 -22   4  -7 447.158 586.872   1
  22   6 -12 181.467 673.082   1
  22   6 -11 33880.4 1249.38   1
 -22   6  10 1493.77 856.127   1
  22  -6 -10 0.42277 2269.53  -2
 -22  -6  10 0.42277 2269.53   1
  22   6  -9 5666.73 906.388   1
  22  -6  -9 10550.7 2375.28  -2
 -22  -6   9 10550.7 2375.28   1
  22   6  -8 24170.5 1467.07   1
  22  -6  -8 30773.3 2796.90  -2
 -22  -6   8 30773.3 2796.90   1
  22   6  -7 3789.00 824.422   1
  22  -6  -7 6425.81 2104.79  -2
 -22  -6   7 6425.81 2104.79   1
 -22   6   6 91.8033 1045.46   1
  22   6  -5 26580.3 1170.29   1
  22  -6  -5 38962.7 3149.30  -2
 -22  -6   5 38962.7 3149.30   1
  22   6  -4 416.486 724.066   1
  22  -6  -4 921.990 1891.72  -2
 -22  -6   4 921.990 1891.72   1
  22   6  -3 13712.5 891.656   1
 -22  -6   2 152.869 586.763   1
 -22   6   1 3769.43 549.721   1
  22   6   0 7251.25 604.555   1
  22   6   1 4051.19 592.289   1
  22   6   2 2231.26 542.758   1
  22   6   3 422.618 470.677   1
  22  -6   4 4909.93 700.163   1
  22   6   5 1372.46 559.329   1
  22  -6   6 76.9590 541.271   1
 -22   8  11 16049.3 1133.31   1
  22   8 -10 5148.85 1043.91   1
  22  -8 -10 8770.06 2484.06  -2
 -22  -8  10 8770.06 2484.06   1
  22   8  -9 18156.0 1309.72   1
  22  -8  -9 22634.5 2821.10  -2
 -22  -8   9 22634.5 2821.10   1
  22   8  -8 8044.55 980.728   1
  22  -8  -8 11030.3 2595.46  -2
 -22  -8   8 11030.3 2595.46   1
  22   8  -7 26980.6 1247.54   1
  22  -8  -7 37756.9 3448.33  -2
 -22  -8   7 37756.9 3448.33   1
  22   8  -6 784.800 899.626   1
  22  -8  -6 2306.09 2181.45  -2
 -22  -8   6 2306.09 2181.45   1
  22   8  -5 21032.9 1310.58   1
  22  -8  -5 28393.5 2963.90  -2
 -22  -8   5 28393.5 2963.90   1
  22   8  -4 20125.6 961.351   1
  22  -8  -4 21748.0 2577.74  -2
 -22  -8   4 21748.0 2577.74   1
  22   8  -3 249.010 617.235   1
 -22   8   2 23.4927 543.832   1
  22   8  -1 20681.0 732.536   1
  22   8   0 374.061 499.962   1
  22   8   1 32.4150 510.823   1
  22   8   2 10405.2 720.366   1
 -22   8  -3 588.145 556.994   1
  22   8   4 843.346 599.763   1
 -22  -8  -5 23667.2 896.574   1
  22  10  -9 5994.27 1096.13   1
  22 -10  -9 8323.55 2751.16  -2
 -22 -10   9 8323.55 2751.16   1
  22  10  -8 17289.3 1134.57   1
  22 -10  -8 22716.6 3240.49  -2
 -22 -10   8 22716.6 3240.49   1
  22  10  -7 58841.0 1636.74   1
  22  10  -6 131110. 1985.16   1
  22  10  -5 2678.17 841.407   1
  22 -10  -5 4135.88 2336.65  -2
 -22 -10   5 4135.88 2336.65   1
  22  10  -4 21780.6 928.740   1
 -22 -10   3 22880.2 1160.35   1
  22  10  -2 25358.1 1151.62   1
  22  10  -1 39862.5 1034.55   1
  22  10   0 33782.5 1150.52   1
  22  10   1 377.817 636.170   1
  22  10   2 18754.5 892.869   1
 -22 -10  -3 20199.3 1135.53   1
  22  10   4 2759.95 697.345   1
  22  12  -6 131279. 2601.12   1
  22 -12  -6 176903. 6015.23  -2
 -22 -12   6 176903. 6015.23   1
  22  12  -5 3415.63 861.136   1
  22 -12  -5 4343.16 2741.18  -2
 -22 -12   5 4343.16 2741.18   1
  22 -12  -4 39143.9 1902.10   1
  22 -12  -4 53184.9 3571.50  -2
 -22 -12   4 53184.9 3571.50   1
  22  12  -3 4906.68 761.901   1
  22  12  -2 12177.7 885.590   1
 -22 -12   1 6019.22 983.646   1
  22  12   0 81644.9 1529.40   1
  22  12   1 1259.15 623.739   1
  23   1 -12 5315.16 828.278   1
  23   1 -11 188635. 2470.90   1
  23   1 -10 23333.2 1076.55   1
  23   1  -9 3201.75 834.239   1
  23   1  -8 4629.36 781.481   1
  23   1  -7 147949. 2178.93   1
  23   1  -6 17668.0 1855.86   1
  23  -1  -6 19567.5 1686.14  -2
 -23  -1   6 19567.5 1686.14   1
  23  -1  -5 86211.8 1987.15   1
  23   1  -4 28701.7 946.176   1
  23  -1  -3 4464.59 640.025   1
  23   1  -2 1948.07 607.229   1
  23  -1  -1 163902. 2391.34   1
  23   1   0 85.5153 478.287   1
  23   1   1 9236.20 602.932   1
  23   1   2 185.868 537.132   1
  23   1   3 20337.6 797.075   1
  23   1   4 2615.06 584.349   1
 -23  -1  -5 57773.5 1391.84   1
 -23  -1  -6-118.904 575.860   1
 -23   1  -7 2349.54 609.944   1
  23   3 -12 1132.38 730.578   1
  23   3 -11 9352.67 906.684   1
  23  -3 -10 3920.61 971.571   1
  23   3  -9 3473.96 773.807   1
  23   3  -8 5649.05 790.956   1
  23   3  -7 7517.06 932.595   1
  23  -3  -7 8482.69 2205.71  -2
 -23  -3   7 8482.69 2205.71   1
  23  -3  -6 7690.28 1236.65   1
  23  -3  -6 9879.34 2158.68  -2
 -23  -3   6 9879.34 2158.68   1
  23   3  -5 64413.5 1575.15   1
  23   3  -4 246.640 658.507   1
  23   3  -3 26188.6 1046.25   1
  23   3  -2 29351.3 919.784   1
  23   3  -1 5914.19 641.222   1
  23   3   0 3163.52 612.841   1
  23   3   1 25032.7 927.954   1
  23   3   2 3401.56 534.766   1
  23  -3   3 3772.55 572.092   1
  23  -3   4 22877.6 923.214   1
 -23  -3  -5 8997.56 720.183   1
  23   3   6 440.282 736.924   1
  23   5 -11 475.084 843.766   1
  23   5 -10 14027.8 1329.33   1
  23  -5 -10 13009.9 2515.42  -2
 -23  -5  10 13009.9 2515.42   1
  23   5  -9 1103.60 753.059   1
  23   5  -8 3534.01 828.487   1
  23   5  -7 6516.56 935.243   1
  23  -5  -6 9074.72 1229.91   1
  23  -5  -6 14214.7 2352.74  -2
 -23  -5   6 14214.7 2352.74   1
  23   5  -5 2898.81 822.003   1
  23  -5  -5 2814.53 1963.38  -2
 -23  -5   5 2814.53 1963.38   1
  23   5  -4 30766.7 1102.49   1
  23   5  -3 5569.09 754.778   1
  23   5  -2 34023.2 909.757   1
  23   5  -1 438.280 502.482   1
  23   5   0 3673.46 567.273   1
 -23  -5  -1 106.106 561.717   1
  23   5   2 10788.8 688.481   1
  23   5   3 6442.94 645.190   1
 -23   5  -4 45269.0 1579.66   1
  23  -5   5 2340.66 734.120   1
  23   5   6 104.665 633.190   1
  23   7 -11 170.983 1193.83   1
 -23   7  10 21592.0 1278.26   1
  23  -7 -10 28125.5 2984.03  -2
 -23  -7  10 28125.5 2984.03   1
  23   7  -9 775.178 1211.97   1
  23  -7  -9 1068.07 2216.85  -2
 -23  -7   9 1068.07 2216.85   1
  23   7  -8 344.255 889.744   1
  23  -7  -8-118.348 2123.17  -2
 -23  -7   8-118.348 2123.17   1
  23  -7  -7 6023.99 1361.45   1
  23  -7  -7 9602.71 2527.94  -2
 -23  -7   7 9602.71 2527.94   1
  23   7  -6-24.9417 730.150   1
  23  -7  -6 0.02852 2053.60  -2
 -23  -7   6 0.02852 2053.60   1
  23   7  -5 737.722 776.183   1
  23  -7  -5 1466.89 2055.84  -2
 -23  -7   5 1466.89 2055.84   1
  23   7  -4 548.852 813.353   1
  23  -7  -4 216.842 1936.47  -2
 -23  -7   4 216.842 1936.47   1
  23   7  -3 27950.0 1245.62   1
  23   7  -2 5204.94 670.028   1
  23   7  -1 1754.71 540.196   1
  23   7   0 3280.72 561.672   1
  23   7   1 415.050 601.013   1
  23   7   2 928.561 690.183   1
  23   7   3 2297.44 1102.32   1
 -23  -7  -4 24162.2 1010.52   1
  23  -7   5 1867.25 629.429   1
  23   9  -9 242.397 862.754   1
  23  -9  -9 1378.13 2416.27  -2
 -23  -9   9 1378.13 2416.27   1
  23   9  -8 50111.8 1940.58   1
  23  -9  -8 69538.2 4355.21  -2
 -23  -9   8 69538.2 4355.21   1
  23   9  -7 37082.3 1411.43   1
  23  -9  -7 51378.6 3872.48  -2
 -23  -9   7 51378.6 3872.48   1
  23   9  -6 1249.57 839.931   1
  23  -9  -6 1208.82 2254.82  -2
 -23  -9   6 1208.82 2254.82   1
  23   9  -5 11876.8 939.969   1
  23  -9  -5 17909.2 2623.87  -2
 -23  -9   5 17909.2 2623.87   1
  23   9  -4 8829.90 829.529   1
  23   9  -3 2594.29 756.653   1
  23   9  -2 51727.7 1220.73   1
  23   9  -1 16317.1 937.815   1
  23   9   0 12858.3 718.577   1
  23   9   1 831.075 638.658   1
  23   9   2 83.0196 728.133   1
  23   9   3 4697.25 719.738   1
  23  11  -7 39400.6 1671.42   1
  23  11  -6 15427.6 1257.02   1
  23 -11  -6 18794.0 3184.75  -2
 -23 -11   6 18794.0 3184.75   1
  23  11  -5 68928.5 1733.85   1
  23 -11  -5 93045.1 4301.27  -2
 -23 -11   5 93045.1 4301.27   1
  23  11  -4 1038.31 730.865   1
  23  11  -3 2175.09 784.621   1
  23  11  -2 15562.6 1074.14   1
 -23 -11   1 61593.8 1790.73   1
  23  11   0 70.6719 659.364   1
  23  11   1 4860.65 681.801   1
  24   0 -12 308591. 4430.42   1
  24   0 -10 456.045 1372.88   1
  24   0  -8 29608.6 2275.34   1
  24   0  -6 251316. 4052.34   1
  24   0  -4 8801.07 1208.65   1
  24   0  -2 33870.9 1321.31   1
  24   0   0 65001.2 2123.80   1
 -24   0  -2 16585.4 1215.14   1
  24   0   4 3038.65 838.619   1
 -24   0  -6 6809.49 1009.22   1
  24   2 -11 27060.9 1185.24   1
  24   2 -10 126.134 690.749   1
  24   2  -9 7562.83 1002.69   1
  24   2  -8 2093.01 807.808   1
  24  -2  -8 3392.67 2116.81  -2
 -24  -2   8 3392.67 2116.81   1
  24   2  -7 8488.65 970.995   1
  24  -2  -7 11694.9 2346.59  -2
 -24  -2   7 11694.9 2346.59   1
 -24   2   6 74204.8 1890.66   1
  24  -2  -6 83042.6 3630.45  -2
 -24  -2   6 83042.6 3630.45   1
  24  -2  -5 52099.1 2085.10   1
  24  -2  -5 66532.8 3288.04  -2
 -24  -2   5 66532.8 3288.04   1
  24   2  -4 9594.47 986.013   1
  24  -2  -4 13102.1 2218.46  -2
 -24  -2   4 13102.1 2218.46   1
  24   2  -3 5125.41 691.583   1
  24   2  -2 4244.22 612.290   1
  24   2  -1 517.341 551.932   1
  24   2   0 26595.3 974.029   1
  24   2   1 2253.10 682.514   1
  24   2   2 21726.7 1075.22   1
  24   2   3 352.414 674.131   1
  24  -2   4 32301.7 991.881   1
 -24   2  -5 184.085 597.391   1
  24  -4 -11 839.904 1006.80   1
  24   4 -10 117.489 724.198   1
 -24  -4   9 11768.5 944.802   1
  24   4  -8 10801.3 931.293   1
  24   4  -7 41814.5 1537.38   1
  24   4  -6 1489.80 805.579   1
  24   4  -5 999.581 675.950   1
  24   4  -4 19508.5 1012.45   1
  24   4  -3 885.028 706.167   1
  24   4  -2 4030.89 737.213   1
  24   4  -1 70571.2 1445.55   1
 -24  -4   0 13936.7 794.711   1
 -24  -4  -1 43.6255 595.685   1
 -24  -4  -2 18344.4 912.281   1
  24   4   3 41709.5 1056.09   1
  24   4   4 1475.28 619.294   1
 -24   4  -5 11793.7 911.329   1
  24   6 -10 523.184 848.893   1
  24  -6 -10 362.578 2296.37  -2
 -24  -6  10 362.578 2296.37   1
  24   6  -9 7050.16 1029.44   1
  24  -6  -9 8180.16 2406.36  -2
 -24  -6   9 8180.16 2406.36   1
  24   6  -8 374.806 936.858   1
 -24   6   7 33328.6 2679.23   1
  24  -6  -7 58009.1 3390.64  -2
 -24  -6   7 58009.1 3390.64   1
  24   6  -6 2886.08 1108.63   1
  24  -6  -6 3936.63 2093.46  -2
 -24  -6   6 3936.63 2093.46   1
  24   6  -5 4493.25 927.455   1
 -24   6   4 7917.08 986.363   1
 -24   6   3 7318.50 1285.35   1
  24   6  -2 5421.66 901.640   1
  24   6  -1 36290.9 1030.00   1
  24   6   0 391.501 587.409   1
  24   6   1 6038.27 742.880   1
  24   6   2 783.226 603.486   1
 -24  -6  -3 40766.2 1356.97   1
 -24   6  -4 2915.78 716.620   1
  24   8  -9 22961.7 1511.83   1
  24  -8  -9 27795.9 3369.68  -2
 -24  -8   9 27795.9 3369.68   1
  24   8  -8 1236.99 955.862   1
  24  -8  -8 1365.96 2474.24  -2
 -24  -8   8 1365.96 2474.24   1
 -24   8   7 16255.5 1354.87   1
  24  -8  -7 25772.8 3160.07  -2
 -24  -8   7 25772.8 3160.07   1
  24   8  -6 8844.48 1073.23   1
  24  -8  -6 14355.4 2634.36  -2
 -24  -8   6 14355.4 2634.36   1
  24   8  -5 34886.6 1439.14   1
  24  -8  -5 44262.0 3103.06  -2
 -24  -8   5 44262.0 3103.06   1
  24   8  -4 2552.54 764.079   1
 -24   8   3 10567.9 820.473   1
  24   8  -2 433.243 626.061   1
  24   8  -1 533.663 655.094   1
  24   8   0 1333.77 603.840   1
  24   8   1 4413.78 635.898   1
  24   8   2 91.9317 649.357   1
 -24  -8  -3 3996.41 719.637   1
  24  10  -6 78302.7 2201.63   1
  24 -10  -6 105437. 4585.64  -2
 -24 -10   6 105437. 4585.64   1
  24  10  -5 28310.0 1295.10   1
  24 -10  -5 39693.9 3387.66  -2
 -24 -10   5 39693.9 3387.66   1
  24  10  -4 7635.86 941.960   1
  24  10  -3 4046.30 1034.25   1
  24  10  -2 18192.7 975.330   1
 -24 -10   1 6008.00 1016.70   1
  24  10   0 9122.71 883.528   1
  25   1 -11 22229.3 1137.15   1
  25   1 -10 19257.4 1263.41   1
  25   1  -9 9449.98 1018.41   1
  25  -1  -9 11077.5 2489.28  -2
 -25  -1   9 11077.5 2489.28   1
  25   1  -8 8296.53 1095.52   1
  25   1  -8 10865.8 2459.71  -2
 -25   1   8 10865.8 2459.71   1
  25   1  -7 188131. 3620.92   1
  25   1  -7 211122. 5331.38  -2
 -25   1   7 211122. 5331.38   1
  25  -1  -6 20126.1 2208.46   1
  25   1  -6 27636.5 2868.66  -2
 -25   1   6 27636.5 2868.66   1
  25   1  -5 1442.54 1164.36   1
  25   1  -5 3987.96 2291.66  -2
 -25   1   5 3987.96 2291.66   1
  25   1  -4 11210.0 974.194   1
  25   1  -3 5419.65 1145.35   1
  25  -1  -2 3771.10 792.379   1
  25   1  -1 108017. 1503.35   1
  25   1   0 15206.3 791.236   1
  25   1   1 11653.8 807.142   1
  25   1   2 1352.38 691.941   1
  25   1   3 7340.22 728.516   1
  25  -1   4 61.5502 600.630   1
  25   3 -10 7500.40 918.026   1
  25   3  -9 7606.25 1177.19   1
  25  -3  -9 9171.63 2469.57  -2
 -25  -3   9 9171.63 2469.57   1
  25   3  -8 29730.6 1408.59   1
  25  -3  -8 31739.2 2985.19  -2
 -25  -3   8 31739.2 2985.19   1
  25   3  -7 1433.68 887.270   1
  25   3  -6 3494.92 792.045   1
  25   3  -5 8896.33 1077.63   1
  25   3  -4 2415.68 910.782   1
  25   3  -3 35628.4 1231.62   1
  25   3  -2 34524.0 1208.70   1
  25  -3  -1 32997.2 1040.96   1
  25   3   0 20952.1 926.695   1
  25   3   1 10702.5 789.915   1
  25   3   2 2213.43 650.198   1
  25  -3   3 4683.70 992.341   1
  25   3   4 22323.6 1134.22   1
 -25   5  10 5523.67 1008.00   1
  25   5  -9 610.535 851.353   1
  25  -5  -9 1425.88 2307.10  -2
 -25  -5   9 1425.88 2307.10   1
  25   5  -8 22862.1 1329.33   1
  25  -5  -8 32348.6 2994.09  -2
 -25  -5   8 32348.6 2994.09   1
  25  -5  -7 6612.12 1429.45   1
  25  -5  -7 6254.10 2418.08  -2
 -25  -5   7 6254.10 2418.08   1
  25   5  -6 14824.4 1191.78   1
  25  -5  -6 23229.9 2890.29  -2
 -25  -5   6 23229.9 2890.29   1
  25   5  -5 359.163 1040.57   1
  25  -5  -5 1610.68 2191.93  -2
 -25  -5   5 1610.68 2191.93   1
  25   5  -4 420.324 749.136   1
 -25   5   3 581.799 878.251   1
  25   5  -2 134015. 2064.29   1
  25   5  -1 2809.80 749.273   1
  25   5   0 11868.7 926.126   1
  25   5   1 4013.74 772.654   1
  25   5   2 7352.79 722.050   1
  25  -5   3 1307.75 760.738   1
 -25   7   8 24082.9 2634.39   1
  25  -7  -8 46357.4 3850.61  -2
 -25  -7   8 46357.4 3850.61   1
  25   7  -7 8882.44 1584.80   1
  25  -7  -7 12501.5 2628.73  -2
 -25  -7   7 12501.5 2628.73   1
  25   7  -6 15822.3 1689.00   1
  25  -7  -6 20264.6 2779.45  -2
 -25  -7   6 20264.6 2779.45   1
  25   7  -5 487.655 1003.70   1
  25  -7  -5 1059.82 2295.42  -2
 -25  -7   5 1059.82 2295.42   1
  25   7  -4 3688.73 852.738   1
  25   7  -3 11706.9 935.601   1
 -25   7   2 43156.5 2043.97   1
  25   7  -1 6.37369 1097.64   1
  25   7   0 3789.67 962.998   1
  25   7   1 4558.37 708.196   1
 -25   7  -2 486.988 658.416   1
  25   9  -6 32639.0 1719.28   1
  25  -9  -6 40617.3 3424.52  -2
 -25  -9   6 40617.3 3424.52   1
  25   9  -5 1481.53 952.473   1
  25  -9  -5 1100.87 2430.96  -2
 -25  -9   5 1100.87 2430.96   1
  25   9  -4 11838.4 963.926   1
  25   9  -3 3513.91 881.212   1
  25   9  -2 7200.27 941.860   1
  25   9  -1 10240.6 872.173   1
  25   9   0 25828.3 1205.86   1
  26   0 -10 36353.5 1867.87   1
  26   0  -8 21191.2 1637.51   1
 -26   0   6 30381.0 2560.89   1
  26   0  -4 86418.9 2589.78   1
 -26   0   2 60559.3 3090.38   1
  26   0   0 18000.9 1190.45   1
  26   0   2 44936.3 1559.20   1
  26   2  -9 2398.45 987.125   1
  26  -2  -9 2227.11 2230.15  -2
 -26  -2   9 2227.11 2230.15   1
  26   2  -8 6624.76 1077.78   1
  26  -2  -8 6209.72 2460.50  -2
 -26  -2   8 6209.72 2460.50   1
  26   2  -7 1039.72 806.905   1
  26   2  -6 11489.7 1002.16   1
  26   2  -5 43896.1 1442.54   1
  26   2  -4 4421.57 852.918   1
  26   2  -3 9072.03 1111.45   1
  26  -2  -2 14562.5 1231.34   1
  26   2  -1 18154.3 1049.90   1
  26   2   0 615.240 724.902   1
  26   2   1 2139.76 658.906   1
  26   2   2 4208.00 732.714   1
  26  -2   3 1347.56 651.590   1
  26   4  -9 344.585 943.930   1
  26  -4  -9 0.00400 2420.87  -2
 -26  -4   9 0.00400 2420.87   1
  26   4  -8-52.0950 824.095   1
  26   4  -7 23190.9 1367.86   1
  26  -4  -7 34121.6 3049.68  -2
 -26  -4   7 34121.6 3049.68   1
  26   4  -6 5000.66 1019.74   1
  26  -4  -6 4387.89 2290.19  -2
 -26  -4   6 4387.89 2290.19   1
  26   4  -5 14677.9 1481.67   1
  26  -4  -5 16544.5 2702.24  -2
 -26  -4   5 16544.5 2702.24   1
  26   4  -4 25740.3 1203.21   1
  26   4  -3 36139.8 1278.38   1
  26   4  -2 3916.78 928.695   1
  26   4  -1 24036.8 1248.84   1
 -26   4   0 9850.72 895.694   1
 -26  -4  -1 4557.03 798.522   1
  26   4   2 20740.4 930.936   1
  26  -6  -8 408.983 1264.45   1
  26   6  -7 26504.3 1430.86   1
  26   6  -6 14263.2 1387.77   1
  26  -6  -6 21905.5 2943.43  -2
 -26  -6   6 21905.5 2943.43   1
  26   6  -5 107.238 979.989   1
 -26   6   4 2803.39 1051.45   1
  26   6  -3 76863.5 1907.77   1
  26   6  -2 1896.24 880.401   1
 -26   6   1 13673.9 1145.78   1
  26   6   0 879.698 794.391   1
  26   6   1 1065.64 665.155   1
  26   8  -5 40461.5 1578.80   1
  26   8  -4 57.2623 835.466   1
  26   8  -3 9028.58 961.024   1
  26   8  -2 242.405 798.699   1
  27   1  -8 3772.67 1000.58   1
  27   1  -8 3829.19 2560.83  -2
 -27   1   8 3829.19 2560.83   1
  27  -1  -7 20985.3 1372.69   1
 -27   1   6 35720.0 1369.22   1
  27   1  -5 52593.3 1809.29   1
  27  -1  -5 69035.1 3726.99  -2
 -27  -1   5 69035.1 3726.99   1
  27   1  -4-227.410 835.927   1
 -27   1   3 261.347 966.205   1
  27   1  -2 184.161 832.259   1
  27   1  -1 172.994 716.456   1
  27  -1   0 5274.56 825.920   1
  27   1   1 19027.4 973.970   1
  27   1   2 1424.76 1008.51   1
  27   3  -8 3147.56 991.752   1
  27   3  -7 13197.7 1168.30   1
  27   3  -6 17583.5 1308.86   1
  27  -3  -6 25005.5 2901.40  -2
 -27  -3   6 25005.5 2901.40   1
  27   3  -5 1411.97 841.317   1
  27   3  -4 11490.3 1034.60   1
  27   3  -3 18192.0 1150.69   1
  27   3  -2 15855.0 980.610   1
  27   3  -1 26940.0 1094.68   1
  27   3   0 17500.8 1129.07   1
  27   3   1 215.375 769.772   1
  27   5  -6 5536.43 1070.62   1
  27  -5  -6 8939.52 2554.08  -2
 -27  -5   6 8939.52 2554.08   1
  27   5  -5 1484.55 1192.61   1
  27  -5  -5 481.814 2386.47  -2
 -27  -5   5 481.814 2386.47   1
  27  -5  -4 33536.8 1609.21   1
  27   5  -3 3049.30 1020.61   1
  27   5  -2 84717.5 1785.95   1
 -27   5   1 8452.47 1118.16   1
 -27  -5   0 6546.59 1136.98   1
  28   0  -6-316.533 1261.38   1
  28   0  -4 15388.5 1601.38   1
  28   0  -2 122.853 1210.15   1
  28   2  -6 518.386 985.400   1
  28   2  -5 5673.86 1102.73   1
  28   2  -4 873.382 980.840   1
  28   2  -3 5232.49 980.230   1
  28   2  -2 666.888 887.000   1
  28   2  -1 3067.65 915.579   1
   0   0  -2 14483.3 320.756   2
   0   0  -4 181.606 152.670   2
   0   0   8 49250.4 1213.84   2
   0   0 -10 91913.7 1847.95   2
   0   0  12 62935.1 1194.92   2
   0   0 -14 179.197 1307.64   2
   0   0 -16 5713.24 1180.59   2
   0   2   4 37523.7 574.829   2
   0   2   5 2495.67 177.486   2
   0  -2   7 55368.8 687.185   2
   0   2   8 11002.5 368.933   2
   0  -2   9 8292.27 389.392   2
   0   2  10 32123.7 631.862   2
   0  -2  11 6302.29 421.627   2
   0   2  12 21325.3 614.357   2
   0  -2  13 2766.01 479.625   2
   0   2 -14 8592.57 657.520   2
   0   2 -15 316.060 893.160   2
   0  -2 -16 17449.2 1174.24   2
   0  -4   0 2684.13 268.282   2
   0   4  -1 6983.37 285.868   2
   0  -4  -4 36084.4 395.983   2
   0  -4  -5 175842. 2768.97   2
   0  -4  -6 63571.2 1023.49   2
   0  -4  -7 30677.1 416.839   2
   0  -4  -8 33661.6 506.428   2
   0   4   9 373.363 241.260   2
   0  -4 -10 1795.76 414.583   2
   0  -4  11 13251.8 462.632   2
   0  -4  12 624.276 348.343   2
   0   4 -13 560.033 537.178   2
   0   4 -14 7970.09 803.169   2
   0   4 -15 14706.5 788.633   2
   0  -4  16 6763.54 852.866   2
   0  -6  -1 17334.7 243.420   2
   0   6  -2 54202.5 1118.17   2
   0   6  -3 4848.28 224.943   2
   0  -6  -4 1059.59 143.958   2
   0  -6  -5 1929.03 185.353   2
   0   6  -6 44946.2 522.332   2
   0   6  -7 21321.6 388.811   2
   0   6  -8 40882.6 549.145   2
   0  -6   9 8639.59 321.053   2
   0  -6  10 4476.01 328.391   2
   0  -6  11 6438.87 407.051   2
   0   6 -12 28.6641 389.282   2
   0  -6 -13 3467.98 610.393   2
   0   6 -14 1809.27 628.575   2
   0  -6 -15 17140.9 825.745   2
   0   6 -16 1034.06 846.846   2
   0  -8   0 52255.9 762.453   2
   0   8   2 1041.94 174.999   2
   0   8  -3 86986.6 1648.47   2
   0   8  -4 5463.10 226.270   2
   0   8  -5 8315.21 247.337   2
   0   8  -6 20008.5 417.908   2
   0  -8  -7 47328.9 682.534   2
   0  -8   8 7899.06 369.321   2
   0   8  -9 15095.3 439.669   2
   0  -8  10 1732.06 323.154   2
   0   8  11 403.532 338.118   2
   0  -8  12 4214.29 492.133   2
   0   8 -13 256.112 532.129   2
   0   8 -14 137.110 676.148   2
   0   8 -15 2555.21 742.790   2
   0 -10  -1 89647.3 1146.38   2
   0  10   2 60687.7 1849.92   2
   0 -10  -3 6067.27 270.384   2
   0 -10  -4 142263. 1101.69   2
   0 -10   5 48457.3 620.021   2
   0  10  -6 115895. 1016.70   2
   0  10   7 49261.4 594.211   2
   0  10  -8 445.098 259.504   2
   0  10  -9 11074.9 441.388   2
   0  10 -10 35362.7 711.370   2
   0  10 -11 2496.89 437.395   2
   0  10 -12 3569.20 608.101   2
   0 -10  13 6604.46 731.509   2
   0 -10  14-7.61060 550.635   2
   0  12   0 93640.9 1137.57   2
   0  12   1 8077.08 286.714   2
   0 -12  -2 28192.3 520.056   2
   0 -12  -3 7932.04 303.097   2
   0 -12  -4 25691.7 454.633   2
   0  12  -5 745.310 233.811   2
   0 -12  -6 82260.0 710.892   2
   0  12  -7 16749.9 485.292   2
   0  12  -8 2046.18 397.413   2
   0  12  -9 12501.9 502.048   2
   0  12 -10 14727.3 604.085   2
   0  12 -11 943.079 695.934   2
   0  12 -12 27351.5 1999.73   2
   0 -12 -13 150.025 676.665   2
   0  14   0 18339.5 594.309   2
   0  14   1 108.696 244.104   2
   0  14  -2 931.222 259.305   2
   0  14  -3 3728.28 423.649   2
   0 -14  -4 210.089 356.978   2
   0 -14  -5 3.75518 306.178   2
   0 -14  -6 15836.9 501.580   2
   0 -14  -7 805.563 385.916   2
   0 -14  -8 1897.72 451.221   2
   0 -14  -9 1422.19 420.648   2
   0  14 -10 24.5457 499.010   2
   0 -14  11 184.559 539.436   2
   0  14 -12 4412.65 673.402   2
   0  16  -1 138.354 456.995   2
   0 -16   2 8459.69 514.246   2
   0 -16   3 4415.82 519.367   2
   0 -16   4 14163.8 925.242   2
   0 -16   5 736.354 441.904   2
   0 -16   6 28.8879 457.044   2
   0 -16   7 1427.93 638.148   2
   0  16  -8 6.95726 475.683   2
   0  16  -9 108.335 720.639   2
   0  16 -10 882.930 577.765   2
   0  18   0 311.972 743.516   2
   0 -18   1 13774.2 920.482   2
   0 -18  -2 69.0106 586.511   2
   0  18   3-194.663 751.130   2
   0 -18   4 292.431 479.995   2
   0  18   5 4085.88 676.107   2
   0  18  -6 26.0140 626.384   2
   0  18  -7 4435.87 759.125   2
   0  18   8 75.5237 903.132   2
   0  20   0 11152.5 1291.61   2
   0 -20   1 4409.79 613.970   2
   0 -20   2 145.450 523.685   2
   0 -20  -3 8571.89 762.704   2
   1   1 -16 1883.57 731.869   2
   1  -1 -15 10975.7 949.116   2
  -1   1  14 86.8634 578.862   2
  -1   1  13 14684.6 603.065   2
  -1   1  12 995.213 388.383   2
  -1   1  11 125610. 1877.22   2
  -1   1  10 95.3461 282.803   2
  -1  -1   9 84119.1 1064.09   2
  -1  -1   8 16823.9 451.172   2
  -1  -1   6 36469.3 530.689   2
  -1   1   2 2322.34 137.402   2
  -1  -1  -2 652.359 106.189   2
  -1  -1  -4 88681.5 1600.30   2
   1   1   7 1579.59 219.922   2
   1  -1   8 531.872 273.352   2
   1  -1   9 29487.2 522.142   2
   1   1  10 502.193 299.733   2
   1  -1  11 54121.9 731.636   2
  -1  -1 -12 26666.4 612.678   2
  -1  -1 -13 15817.4 546.424   2
  -1   1 -14 1871.50 763.327   2
  -1   1 -15 1093.18 701.315   2
  -1   1 -16 470.109 849.072   2
   1  -3 -16 7755.47 1282.71   2
   1  -3 -15 3152.96 1036.82   2
   1   3 -14 235.651 657.975   2
  -1  -3  13 14675.2 598.025   2
  -1  -3  12 6716.51 434.577   2
  -1   3  11 49089.8 934.188   2
  -1   3  10 28740.3 567.733   2
  -1  -3   9 92924.8 942.582   2
  -1   3   8 206.431 212.354   2
   1   3  -7 34786.0 509.916   2
  -1   3   6 76.0261 150.297   2
   1   3  -5 8480.78 241.100   2
  -1   3   4 33830.7 483.021   2
   1  -3   2 588.069 95.3833   2
   1   3   3 56068.3 1224.96   2
  -1  -3  -4 683.381 115.038   2
  -1   3  -5 22009.7 289.617   2
  -1   3  -6 44463.2 467.656   2
   1  -3   7 563.442 200.606   2
   1  -3   8 12846.9 300.955   2
   1  -3   9 81789.1 799.351   2
   1  -3  10 4182.79 321.560   2
   1  -3  11 53521.5 749.964   2
   1   3  12 4182.62 379.889   2
  -1   3 -13 4846.59 588.315   2
  -1   3 -14 381.606 698.031   2
  -1   3 -15 4156.66 840.323   2
  -1   3 -16 1859.19 774.464   2
   1   5 -16 5793.68 811.592   2
   1   5 -15 1765.88 791.368   2
   1   5 -14-11.0563 580.844   2
   1   5 -13 355.083 467.933   2
  -1  -5  12 1761.05 355.235   2
  -1  -5  11 4525.02 353.955   2
   1  -5 -10 33349.1 536.215   2
  -1  -5   9 1295.54 243.375   2
  -1   5   8 35520.1 453.672   2
   1  -5  -7 32906.2 519.811   2
   1   5  -6 2146.24 198.761   2
  -1  -5   5 63570.6 653.617   2
   1   5  -4 24190.2 443.933   2
  -1  -5   2 22436.6 490.524   2
   1  -5   3 3179.02 157.887   2
  -1  -5  -4 35816.7 391.403   2
  -1  -5  -5 1017.80 137.662   2
  -1  -5  -6 7283.16 216.233   2
  -1   5  -7 10960.9 277.061   2
  -1  -5  -8 6278.65 255.739   2
  -1  -5  -9 4945.88 276.846   2
   1  -5  10 99606.2 788.857   2
   1   5  11 68.9551 353.481   2
   1   5  12 5723.23 526.133   2
  -1   5 -13 2415.20 655.922   2
  -1   5 -14 5086.71 618.913   2
  -1   5 -15 666.994 606.367   2
  -1   5 -16 17817.8 1014.94   2
   1   7 -15 633.203 707.584   2
   1   7 -14 4299.46 678.176   2
   1   7 -13 2473.94 503.737   2
  -1  -7  12 3120.13 430.331   2
  -1  -7  11 120.042 423.226   2
  -1  -7  10 4310.24 333.657   2
   1   7  -9 1816.43 276.789   2
   1   7  -8 8356.08 316.311   2
   1   7  -7 31345.6 529.259   2
   1  -7  -6 4044.20 252.658   2
   1   7  -5 32734.9 406.893   2
   1   7  -4 3498.35 169.931   2
  -1   7   3 67.9706 145.288   2
   1   7  -1 9790.10 235.297   2
  -1  -7   0 45719.1 700.507   2
   1   7   1 301.729 103.023   2
  -1  -7  -2 1786.08 156.925   2
  -1   7  -3 24157.2 286.055   2
   1   7   5 10533.3 325.005   2
   1  -7   6 52402.4 679.189   2
  -1  -7  -7 6530.54 351.414   2
  -1   7  -8 50.8099 301.890   2
  -1   7  -9 9229.90 342.998   2
   1  -7  10 25321.5 494.688   2
   1   7  11 265.583 360.095   2
   1  -7  12 15232.8 596.631   2
  -1  -7 -13 6614.16 745.204   2
  -1   7 -14 64.5130 594.862   2
  -1   7 -15 767.066 593.954   2
   1   9 -15 4184.95 721.724   2
   1  -9 -14 300.376 590.638   2
   1   9 -13 2399.39 462.090   2
  -1  -9  12 551.053 455.283   2
  -1  -9  11 9437.40 494.193   2
   1  -9 -10 51413.2 847.709   2
   1  -9  -9-28.3260 253.298   2
   1  -9  -8 7828.78 322.045   2
   1   9  -7 30261.5 460.572   2
   1   9  -6 4892.95 234.747   2
   1   9  -5 25472.5 395.707   2
   1  -9  -4 112641. 1524.25   2
  -1   9   3 3920.49 300.470   2
  -1   9   2 18319.4 370.385   2
   1   9   0 24324.4 305.538   2
  -1  -9  -1 20315.0 303.619   2
   1   9   2 170789. 1352.76   2
  -1   9  -3 9153.46 217.115   2
  -1   9  -4 13806.5 311.545   2
   1   9   5 105264. 897.085   2
  -1   9  -6 46363.5 602.703   2
   1  -9   7 381.246 212.795   2
  -1   9  -8 11520.5 456.758   2
  -1   9  -9 19439.6 619.265   2
  -1   9 -10 757.509 299.114   2
   1  -9  11 6791.16 500.795   2
  -1   9 -12 20694.8 799.991   2
   1  -9  13 576.822 669.117   2
  -1   9 -14 1262.52 668.630   2
   1   9  15 342.757 925.275   2
  -1 -11  14 2192.54 624.910   2
   1  11 -13 12305.2 842.023   2
  -1 -11  12 141.201 756.548   2
   1  11 -11 36111.5 767.231   2
   1 -11 -10 26922.8 679.411   2
   1  11  -9 17067.2 503.557   2
   1 -11  -8 2484.08 320.046   2
   1  11  -7 116806. 910.750   2
   1  11  -6 32983.5 471.904   2
   1 -11  -5 27266.8 411.068   2
   1 -11  -4 18747.5 377.559   2
  -1  11   3 3504.99 230.900   2
  -1  11   2 2782.85 245.037   2
   1  11   0 16980.7 318.091   2
  -1 -11  -1 11.2793 224.592   2
  -1 -11  -2 560.388 194.013   2
  -1 -11  -3 18874.8 331.883   2
  -1  11  -4 4803.40 262.938   2
  -1  11  -5 193557. 2728.08   2
  -1  11  -6 44.7928 229.667   2
  -1  11  -7 8056.60 324.869   2
  -1  11  -8 37.8478 379.300   2
  -1  11  -9 2204.98 380.395   2
  -1  11 -10 12244.9 555.097   2
  -1  11 -11 23557.9 702.789   2
   1  11  12 164.594 516.895   2
  -1  11 -13 5560.10 601.791   2
   1 -11  14 162.061 614.105   2
  -1 -13  13 8486.02 831.259   2
   1  13 -12 270.271 560.007   2
   1  13 -11 16997.6 783.489   2
   1  13 -10 1469.88 412.369   2
   1 -13  -9 16768.4 545.156   2
  -1 -13   8 31.4178 334.745   2
   1 -13  -7 45112.5 682.940   2
   1  13  -6 937.017 318.528   2
   1  13  -5 8620.33 359.200   2
   1 -13  -4 57.3302 306.741   2
   1  13  -3 34181.1 528.414   2
  -1  13   2 1517.31 289.422   2
   1  13  -1 37622.9 542.368   2
  -1 -13   0 136.844 205.340   2
  -1 -13  -1 2441.72 276.824   2
  -1 -13  -2 3602.31 288.690   2
  -1 -13  -3 67.3920 191.920   2
  -1 -13  -4 2902.34 261.879   2
   1  13   5 17704.3 503.173   2
  -1 -13  -6 200.665 302.526   2
  -1  13  -7 2048.50 378.788   2
  -1  13  -8 170.066 404.913   2
  -1  13  -9 290.850 389.209   2
  -1  13 -10 445.007 461.438   2
  -1  13 -11 2006.89 585.441   2
  -1  13 -12 100.435 662.705   2
   1  15 -11 1790.96 599.927   2
   1  15 -10 1013.29 561.644   2
   1  15  -9-31.7801 469.008   2
  -1  15   8 148.400 439.722   2
   1 -15  -7 75.9363 390.802   2
   1  15  -6 1048.01 434.187   2
   1  15  -5 360.284 342.643   2
   1  15  -4-11.4636 344.104   2
   1  15  -3 3251.24 394.655   2
   1 -15  -2 3352.29 386.531   2
   1 -15  -1 8470.98 441.329   2
   1  15   0 52.9183 603.361   2
  -1 -15  -1 21.0687 271.290   2
  -1  15  -2 20905.9 569.119   2
  -1  15  -3 4206.60 400.794   2
   1 -15   4 5082.56 752.545   2
  -1 -15  -5 6153.93 491.267   2
  -1 -15  -6 121.449 533.873   2
  -1  15  -7 5.18321 441.084   2
  -1 -15  -8 5179.46 584.959   2
  -1  15  -9 271.544 485.262   2
  -1  15 -10 8460.31 991.824   2
  -1  15 -11 2617.55 621.093   2
  -1 -17   9 401.838 580.120   2
  -1 -17   8 457.191 561.911   2
  -1 -17   7 59.8264 564.111   2
  -1 -17   6 4699.10 560.924   2
   1  17  -5 110.692 544.019   2
  -1 -17   4 39.5344 534.850   2
   1 -17  -3 6238.42 526.069   2
  -1 -17   2 501.558 435.433   2
   1  17  -1 10489.2 1063.80   2
  -1  17   0 3007.98 825.719   2
  -1  17  -1 177.813 696.275   2
   1 -17   2 3534.35 513.347   2
   1 -17   3 225.068 530.677   2
   1 -17   4 1107.19 471.777   2
   1 -17   5 10007.6 638.261   2
   1 -17   6 18.7175 487.655   2
   1 -17   7 478.154 524.725   2
   1 -17   8 331.539 548.072   2
   1 -17   9 55.0552 1138.99   2
   1 -19  -6 284.866 1402.00   2
  -1 -19   5 1159.88 510.857   2
  -1 -19   4 10846.9 677.188   2
   1 -19  -3 156.544 535.451   2
   1 -19  -2 4983.56 632.481   2
  -1 -19   1 2187.28 551.363   2
   1  19   0 1590.84 617.353   2
   1 -19   1 240.969 606.262   2
   1 -19   2 8967.27 692.040   2
   1 -19   3 128.823 500.803   2
   1 -19   4 6202.01 593.872   2
  -1  19  -5 3417.34 658.581   2
  -1  19  -6 5463.77 775.297   2
   2   0 -16 18439.5 1366.92   2
  -2   0  14 69219.8 2505.29   2
  -2   0  12 33791.1 937.682   2
  -2   0  10 90001.9 2504.66   2
  -2   0  -6 32433.2 464.593   2
  -2   0  -8 23233.0 580.974   2
  -2   0 -10 25334.3 698.085   2
   2   0  12 10010.0 593.257   2
  -2   0 -14 3849.28 1021.04   2
  -2   0 -16 1283.58 1113.57   2
   2   2 -16 135.379 954.569   2
  -2   2  15-92.3449 734.271   2
  -2  -2  14 51686.9 1159.77   2
  -2  -2  13 2429.49 510.838   2
  -2   2  12 21089.3 569.287   2
  -2   2  11 14967.0 541.753   2
   2   2 -10 11283.3 385.273   2
  -2   2   9 969.873 268.541   2
  -2   2   7 52.9734 176.065   2
  -2   2   5 12872.1 268.071   2
   2   2  -3 5274.66 218.108   2
  -2  -2   0 3213.02 274.975   2
   2   2   2 15083.3 235.956   2
  -2   2  -3 522.849 143.042   2
   2  -2   4 34817.3 776.102   2
  -2   2  -5 387.936 161.278   2
   2  -2   6 20728.5 296.357   2
   2  -2   7 43191.8 450.929   2
   2  -2   8 68.5281 217.201   2
   2  -2   9 441.860 232.570   2
  -2   2 -10 3267.67 260.996   2
   2   2  11 7400.84 354.803   2
  -2  -2 -12 3183.46 505.712   2
  -2   2 -13 1629.57 565.862   2
  -2   2 -14 4933.50 735.340   2
  -2   2 -15 1528.67 746.691   2
  -2   2 -16 6936.88 978.276   2
   2   4 -16 2414.60 725.823   2
   2  -4 -15 3078.23 821.583   2
   2   4 -14 2757.21 636.062   2
  -2  -4  13 9552.00 507.538   2
  -2   4  12 3887.27 420.399   2
  -2   4  11 12208.5 467.512   2
  -2   4  10 8481.23 367.801   2
  -2   4   9 145.626 291.768   2
  -2  -4   8 47625.8 703.879   2
   2  -4  -7 43691.4 594.939   2
   2   4  -6 3810.18 248.485   2
  -2  -4   5 40389.0 521.972   2
   2  -4  -4 2624.95 190.969   2
   2   4  -3 50356.2 697.045   2
  -2  -4   2 42476.6 606.413   2
  -2  -4   1 261.766 94.2055   2
  -2  -4   0 1108.48 153.950   2
  -2  -4  -1 19103.8 418.347   2
   2  -4   2 1229.19 102.966   2
   2  -4   3 8030.64 174.600   2
   2  -4   4 21282.1 266.975   2
  -2   4  -5 18164.4 289.554   2
   2  -4   6 10778.7 210.288   2
  -2   4  -7 1354.76 159.645   2
   2  -4   8 16371.6 320.048   2
   2  -4   9 39720.7 389.143   2
  -2  -4 -10 925.710 362.681   2
  -2  -4 -11 438.916 348.116   2
   2   4  12 9600.45 555.410   2
  -2   4 -13 420.492 555.746   2
  -2   4 -14 14451.9 815.703   2
  -2   4 -15 65935.3 1742.88   2
  -2   4 -16 9725.76 1098.56   2
   2  -6 -16 2461.35 881.642   2
   2   6 -15 4060.60 705.585   2
   2  -6 -14 367.666 502.513   2
   2   6 -13 3343.85 505.230   2
   2   6 -12 740.057 417.875   2
   2  -6 -11 386.290 323.028   2
  -2  -6  10 734.300 282.521   2
  -2  -6   9 3770.34 264.894   2
  -2  -6   8 3960.31 272.401   2
  -2  -6   7 13805.9 344.569   2
   2   6  -6 2119.22 281.091   2
   2  -6  -5 4078.42 202.548   2
  -2   6   4 34384.0 414.711   2
   2   6  -3 3594.41 174.912   2
  -2  -6   2 4202.18 257.153   2
   2   6  -1 41819.4 1020.98   2
   2   6   0 32681.0 985.965   2
   2   6   1 16085.2 411.194   2
  -2   6  -2 3444.72 158.523   2
  -2  -6  -3 9425.10 242.833   2
  -2  -6  -4 20456.6 306.160   2
  -2  -6  -5 20117.0 361.000   2
  -2  -6  -6 2117.50 245.342   2
   2  -6   7 815.476 264.854   2
  -2   6  -8 5968.54 234.798   2
   2  -6   9 47784.1 473.418   2
   2   6  10 2155.57 379.194   2
   2   6  11 11869.2 508.129   2
  -2  -6 -12 1083.12 411.743   2
  -2  -6 -13 1395.47 586.602   2
  -2   6 -14 1728.19 676.258   2
  -2   6 -15 36740.3 1134.95   2
   2   8 -15 1110.86 880.482   2
   2   8 -14 468.215 596.530   2
   2   8 -13 1036.78 366.522   2
   2  -8 -12 8017.84 380.178   2
   2   8 -11 10288.6 419.838   2
   2   8 -10 22511.1 526.391   2
   2   8  -9 467.168 212.642   2
   2   8  -8 8.58382 244.702   2
   2   8  -7 11191.4 334.359   2
   2   8  -6 67593.3 611.894   2
  -2   8   5 66960.0 633.346   2
   2  -8  -4 28503.7 368.481   2
   2   8  -3 8298.50 245.412   2
   2   8  -2 1698.01 174.817   2
  -2  -8   1 65222.4 851.461   2
  -2  -8   0 25122.3 398.225   2
   2   8   1 143779. 2199.24   2
  -2   8  -2 191.031 123.672   2
  -2  -8  -3 34383.5 333.122   2
  -2  -8  -4 36412.5 407.337   2
  -2   8  -5 3263.57 238.581   2
   2  -8   6 4112.64 307.726   2
   2  -8   7 45912.4 587.239   2
   2  -8   8 28966.0 610.620   2
  -2   8  -9 11925.6 478.115   2
  -2   8 -10 3230.61 417.985   2
  -2   8 -11 9791.66 533.552   2
  -2   8 -12 830.010 494.101   2
  -2   8 -13 42.6495 505.415   2
   2  -8  14 2272.93 737.268   2
  -2   8 -15 676.666 598.196   2
   2  10 -14 17568.5 880.392   2
   2  10 -13 237.243 666.248   2
  -2 -10  12 5173.17 680.263   2
   2 -10 -11 27201.3 537.118   2
   2 -10 -10 24772.0 533.589   2
   2  10  -9 796.732 204.428   2
   2  10  -8 17932.2 386.724   2
   2 -10  -7 195.333 226.973   2
   2 -10  -6 62287.4 572.541   2
   2 -10  -5 154827. 1989.12   2
  -2  10   4 41153.6 485.599   2
  -2  10   3 4413.64 351.759   2
   2  10  -2 25016.8 414.834   2
  -2 -10   1 5330.14 233.704   2
  -2 -10   0 116794. 1033.98   2
  -2 -10  -1 28881.2 561.982   2
  -2 -10  -2 41305.5 516.513   2
  -2 -10  -3 86.4559 157.519   2
  -2  10  -4 36849.9 476.907   2
  -2  10  -5 3142.81 268.548   2
  -2  10  -6 11400.4 414.925   2
  -2  10  -7 8459.76 358.318   2
   2  10   8 17772.0 513.288   2
  -2  10  -9 211.394 338.563   2
  -2  10 -10 12573.0 543.906   2
  -2  10 -11 1196.17 461.112   2
  -2 -10 -12 8586.31 608.632   2
   2 -10  13 881.147 600.017   2
  -2 -10 -14 937.898 774.231   2
   2  12 -13 111.338 586.894   2
  -2 -12  12 36426.1 1100.30   2
   2  12 -11 1955.80 474.305   2
   2 -12 -10 17980.4 429.913   2
   2  12  -9 8259.59 486.444   2
   2  12  -8 13220.1 477.858   2
   2 -12  -7 4529.18 301.229   2
   2  12  -6 50889.4 570.941   2
   2  12  -5 3208.65 256.666   2
   2  12  -4 197333. 3226.90   2
   2  12  -3 56.1303 209.136   2
   2 -12  -2 24066.7 449.029   2
   2 -12  -1 635.656 194.186   2
  -2 -12   0 15997.4 317.838   2
  -2 -12  -1 1506.89 287.081   2
  -2 -12  -2 30147.9 552.935   2
  -2 -12  -3 803.182 263.592   2
  -2  12  -4 1187.99 196.342   2
  -2  12  -5 1560.74 250.476   2
  -2  12  -6 420.026 322.899   2
  -2  12  -7 4533.12 423.062   2
   2  12   8 303.610 464.948   2
   2  12   9 935.195 372.328   2
  -2  12 -10 9683.32 539.870   2
  -2  12 -11 5103.61 745.728   2
  -2  12 -12 85.7241 514.400   2
  -2  12 -13 183.859 540.765   2
  -2 -14  12 11883.2 869.666   2
   2  14 -11 899.412 785.412   2
   2  14 -10 3640.44 520.045   2
   2  14  -9 704.954 362.849   2
   2  14  -8 784.555 400.889   2
   2  14  -7 333.015 344.013   2
   2 -14  -6 10964.0 515.367   2
   2 -14  -5 1346.18 476.184   2
   2  14  -4 12251.1 479.051   2
   2 -14  -3 8664.39 428.448   2
  -2  14   2 38.1423 233.978   2
  -2 -14   1 449.986 241.380   2
   2 -14   0 19561.0 621.151   2
  -2 -14  -1 90.2770 325.244   2
  -2 -14  -2 139.537 295.916   2
  -2 -14  -3 8473.13 485.636   2
  -2 -14  -4 470.443 329.292   2
  -2 -14  -5 857.072 355.897   2
  -2 -14  -6 552.344 346.987   2
  -2  14  -7 1483.05 409.877   2
   2  14   8 14799.5 708.008   2
  -2  14  -9 733.565 506.442   2
  -2  14 -10 3063.58 685.258   2
  -2  14 -11 1160.21 570.495   2
   2  16 -10 131.695 706.102   2
  -2 -16   9 2.17588 540.085   2
  -2 -16   8 2165.51 617.843   2
  -2 -16   7 3178.07 543.408   2
  -2 -16   6 7345.43 578.824   2
  -2 -16   5 62.4311 424.970   2
   2  16  -4 4444.64 596.416   2
  -2 -16   3-25.5391 380.300   2
  -2 -16   2 1366.80 431.324   2
  -2 -16   1 5624.83 601.542   2
  -2 -16   0 9424.31 546.970   2
  -2 -16  -1 210.191 384.323   2
  -2 -16  -2 1546.58 419.262   2
   2 -16   3 5032.56 660.412   2
   2 -16   4 10486.5 818.670   2
   2 -16   5 3938.80 511.267   2
   2 -16   6 11662.6 649.438   2
  -2  16  -7 1209.64 498.395   2
  -2  16  -8 217.971 489.002   2
  -2 -16  -9 4986.97 890.297   2
  -2  16 -10 2567.36 734.369   2
   2  18  -8-50.8451 682.800   2
   2 -18  -7 3904.36 847.524   2
   2  18  -6 2794.46 1278.58   2
  -2  18   5 1505.30 881.567   2
  -2  18   4 596.742 790.111   2
   2  18  -3 2564.70 650.123   2
   2  18  -2 1041.45 577.384   2
  -2 -18   1 7593.40 628.815   2
  -2  18   0 124.063 769.791   2
  -2 -18  -1 5699.01 528.440   2
  -2 -18  -2 1199.48 511.157   2
  -2  18  -3 8392.12 800.048   2
  -2  18  -4 1365.29 580.575   2
  -2  18  -5-40.7382 571.515   2
  -2  18  -6 80.8147 606.857   2
   2 -18   7 3478.32 629.242   2
   2 -20  -3 346.274 562.836   2
  -2 -20   2 1334.44 562.050   2
  -2 -20   1 1565.71 563.106   2
  -2 -20   0 870.069 501.729   2
  -2  20  -1 12358.6 1344.11   2
  -2  20  -2 764.647 635.127   2
  -2 -20  -3 5.50086 507.313   2
   3   1 -17 191.641 710.175   2
   3  -1 -16 1110.21 1377.04   2
  -3   1  15 88574.3 1749.27   2
  -3   1  14 2394.09 743.169   2
  -3   1  13 4074.18 493.045   2
  -3   1  12 6980.18 439.583   2
  -3   1  11 22143.8 537.121   2
  -3  -1  10 34866.8 557.094   2
   3   1  -9 79043.6 1005.53   2
  -3   1   8 1819.80 220.686   2
  -3   1   7 7715.57 245.413   2
  -3   1   6 3259.83 180.640   2
  -3   1   5 41526.9 810.206   2
  -3   1   4 36976.9 817.520   2
   3   1  -2 8729.12 164.058   2
   3   1   0 2469.37 115.976   2
  -3   1  -1 6559.05 130.607   2
   3   1   2 5170.83 120.408   2
  -3  -1  -3 12530.4 268.059   2
  -3  -1  -4 16168.9 303.203   2
   3   1   7 6506.76 243.636   2
  -3   1  -8 7687.10 254.330   2
  -3   1  -9 9828.79 299.801   2
  -3   1 -10 2064.10 316.311   2
  -3   1 -11 4877.03 340.309   2
  -3  -1 -12 7198.62 503.450   2
  -3   1 -13 4246.74 677.740   2
  -3  -1 -14 1111.61 780.962   2
  -3   1 -15 821.206 816.587   2
  -3   1 -16 524.380 780.375   2
   3   3 -16 9580.55 813.595   2
  -3   3  15 499.072 615.342   2
  -3  -3  14 6238.85 692.896   2
  -3   3  13 24799.4 659.812   2
  -3   3  12 3489.27 471.842   2
  -3   3  11 508.299 338.616   2
  -3   3  10 24645.4 496.388   2
  -3   3   9 18810.7 468.212   2
  -3   3   8 9989.84 351.124   2
  -3  -3   7 200878. 2783.17   2
   3   3  -6 1473.39 151.653   2
   3   3  -5 28479.7 298.070   2
   3   3  -4 6651.35 320.846   2
   3   3  -3 1519.04 204.099   2
   3   3   1 19737.8 254.773   2
   3  -3   2 427.406 85.9816   2
   3  -3   3 25777.1 291.116   2
   3   3   4 29978.4 429.092   2
   3   3   5 14306.8 315.913   2
  -3   3  -6 32166.3 488.530   2
  -3   3  -7 7349.92 313.580   2
   3   3   8 22011.4 536.402   2
   3   3   9 32389.9 589.585   2
   3   3  10 8373.24 432.998   2
   3   3  11 18114.7 573.537   2
  -3   3 -12 10878.0 512.731   2
  -3  -3 -13 12932.8 846.876   2
  -3   3 -14 5630.23 848.847   2
  -3   3 -15 846.200 697.667   2
  -3   3 -16 1644.85 804.070   2
   3   5 -16 3119.64 727.846   2
   3  -5 -15 1142.39 772.368   2
   3   5 -14 3595.63 542.238   2
  -3  -5  13 263.933 400.997   2
  -3  -5  12 5223.18 472.868   2
   3   5 -11 3021.00 361.516   2
   3   5 -10 74052.4 820.585   2
  -3  -5   9 41.2297 263.048   2
  -3   5   8 22219.6 373.131   2
  -3  -5   7 173.051 157.804   2
   3   5  -6 141.585 150.996   2
  -3   5   5 17774.3 388.882   2
   3   5  -4 44946.7 884.016   2
   3   5  -3 10473.3 276.212   2
  -3  -5   2 1764.75 262.728   2
  -3  -5   1 57.9911 114.160   2
   3   5   1 38578.2 1149.51   2
   3  -5   2 47220.9 972.200   2
   3  -5   3 16290.0 215.883   2
   3   5   4 76268.8 961.310   2
   3  -5   5 447.513 138.131   2
   3  -5   6 2329.13 186.440   2
   3   5   7 22289.9 495.704   2
  -3   5  -8 14022.5 429.490   2
   3   5   9 17589.9 468.398   2
   3   5  10 75704.9 1035.55   2
  -3  -5 -11 2294.32 384.352   2
  -3  -5 -12 1159.36 470.363   2
  -3  -5 -13 1781.34 577.615   2
  -3   5 -14 53946.0 1234.66   2
  -3   5 -15 126.564 714.621   2
   3   7 -16 7334.04 987.221   2
   3   7 -15 194.350 953.249   2
  -3  -7  14 299.113 431.293   2
  -3  -7  13 189.823 376.092   2
  -3  -7  12 136.505 296.138   2
   3   7 -11 9343.83 327.639   2
  -3   7  10 746.794 217.002   2
  -3   7   9 12520.6 528.251   2
   3  -7  -8 10313.0 231.759   2
   3   7  -7 7345.76 273.416   2
   3   7  -6 11219.4 266.910   2
   3  -7  -5 3566.58 165.806   2
   3   7  -4 76.0432 145.713   2
   3   7  -3 30988.0 412.235   2
  -3  -7   1 278.884 119.231   2
  -3  -7  -1 1207.87 187.703   2
  -3  -7  -2 5284.75 211.278   2
  -3   7  -3 25547.3 325.192   2
  -3   7  -4 167881. 2910.89   2
  -3  -7  -5 153.266 202.406   2
  -3  -7  -6 105099. 944.444   2
   3  -7   7 102.487 204.041   2
   3  -7   8 23764.3 418.323   2
  -3   7  -9 22582.7 580.906   2
  -3   7 -10 15147.6 523.044   2
   3   7  11 234.326 371.514   2
  -3   7 -12 13496.6 620.103   2
  -3   7 -13 4796.50 580.492   2
  -3  -7 -14 11155.9 881.114   2
  -3   7 -15 84.1268 776.321   2
   3   9 -15 21598.1 1373.88   2
   3   9 -14 6190.52 891.784   2
   3  -9 -13 242.373 517.610   2
  -3  -9  12 4114.71 490.901   2
   3  -9 -11-7.85844 469.263   2
   3  -9 -10 4987.96 676.180   2
   3   9  -9 23033.2 609.047   2
   3   9  -8 20005.4 360.031   2
   3  -9  -7 2863.25 229.854   2
   3   9  -6 4677.81 274.551   2
   3   9  -5 1080.55 189.504   2
  -3   9   4 30363.3 454.165   2
   3   9  -3 21091.2 447.164   2
  -3  -9   2 112.765 166.756   2
  -3  -9   1 10092.5 197.400   2
   3   9   0 94.2960 205.317   2
  -3   9  -1 199.838 260.710   2
  -3   9  -2 18295.4 377.007   2
   3   9   3 2142.10 143.924   2
  -3   9  -4 1072.26 169.237   2
  -3  -9  -5 45874.2 534.310   2
  -3   9  -6 53156.0 981.881   2
   3  -9   7 12629.8 421.022   2
   3  -9   8 4311.69 344.213   2
   3  -9   9 2429.40 368.095   2
  -3   9 -10 654.117 404.509   2
  -3   9 -11 2622.22 450.508   2
  -3   9 -12 3745.10 536.553   2
  -3  -9 -13 793.035 506.162   2
  -3   9 -14 147.652 719.563   2
   3  11 -14 197.082 648.741   2
   3  11 -13 2210.98 744.599   2
   3 -11 -12 3624.06 546.452   2
   3 -11 -11 3859.38 655.221   2
   3 -11 -10 13162.9 589.254   2
   3 -11  -9 57257.1 1124.82   2
   3  11  -8 164.574 230.499   2
   3  11  -7 8437.34 322.390   2
   3  11  -6 28711.2 461.542   2
  -3  11   5 32485.7 500.000   2
  -3  11   4 8024.39 294.483   2
   3 -11  -3 86.7843 230.828   2
  -3 -11   2 1504.04 221.727   2
  -3 -11   1 98336.1 685.684   2
  -3 -11   0 16178.3 410.961   2
   3 -11   1 47914.1 758.816   2
  -3 -11  -2 5033.27 347.951   2
  -3 -11  -3 608.928 230.147   2
  -3  11  -4 633.805 188.656   2
  -3  11  -5 33120.0 518.410   2
  -3  11  -6 28.0866 236.737   2
  -3  11  -7 22004.0 600.564   2
  -3 -11  -8 1760.37 405.552   2
  -3  11  -9 946.083 360.309   2
  -3  11 -10 2999.90 442.560   2
  -3  11 -11 2248.68 513.302   2
  -3  11 -12 525.520 457.938   2
   3 -11  13 2476.16 546.350   2
   3  13 -13 42.4134 588.691   2
   3  13 -12 822.093 541.228   2
   3 -13 -11 5200.67 641.148   2
   3  13 -10 468.119 472.817   2
   3  13  -9 44533.0 793.466   2
   3  13  -8 4382.18 388.308   2
   3  13  -7 6613.22 391.404   2
   3 -13  -6 157.118 327.715   2
  -3  13   5 2364.11 309.204   2
  -3  13   4 29.1589 294.796   2
  -3  13   3 22530.8 676.964   2
   3 -13  -2 9.50053 242.708   2
  -3 -13   1 6016.34 241.899   2
   3 -13   0 355.373 290.094   2
  -3 -13  -1 10939.7 442.685   2
  -3 -13  -2 198.826 301.552   2
   3  13   3 1911.54 261.900   2
  -3  13  -4 2490.91 282.412   2
   3 -13   5 20571.1 551.974   2
  -3  13  -6 164.429 301.581   2
  -3  13  -7-55.8605 356.332   2
   3  13   8-34.8203 368.873   2
   3  13   9 6035.33 544.027   2
  -3  13 -10 355.474 607.061   2
  -3  13 -11 7473.38 1037.95   2
  -3  13 -12-35.1549 647.882   2
   3  15 -11 3990.03 650.616   2
   3  15 -10 138.226 629.936   2
  -3 -15   9 70.3003 530.281   2
  -3 -15   8 6784.06 477.757   2
   3 -15  -7 292.643 390.264   2
   3 -15  -6 4684.95 468.990   2
   3 -15  -5 2680.20 394.465   2
  -3  15   4 142.638 336.477   2
  -3  15   3 5248.05 464.615   2
  -3  15   2 2868.77 413.184   2
   3 -15  -1 32012.0 836.462   2
   3 -15   0 3395.53 479.535   2
  -3  15  -1 2109.07 427.320   2
  -3 -15  -2 3638.95 435.777   2
  -3 -15  -3 580.214 819.818   2
  -3  15  -4 16123.8 606.816   2
  -3  15  -5 37983.4 899.822   2
  -3  15  -6 1893.37 456.145   2
  -3  15  -7 2462.84 482.911   2
  -3  15  -8 142.664 473.062   2
  -3  15  -9 1323.36 554.474   2
   3 -15  10 9359.81 790.867   2
  -3 -17   9-1.66370 575.117   2
   3  17  -8 174.994 650.988   2
   3  17  -7 276.166 629.580   2
   3  17  -6 3383.78 717.586   2
  -3 -17   5-24.3872 458.654   2
  -3 -17   4 2361.03 502.525   2
  -3 -17   3 717.498 449.888   2
   3  17  -2 11493.6 1152.21   2
  -3 -17   1 9637.24 646.276   2
  -3  17   0 58.7417 697.519   2
   3 -17   1 343.091 482.380   2
   3 -17   2 10683.9 686.397   2
  -3 -17  -3 764.505 454.797   2
   3 -17   4 15585.5 853.250   2
   3 -17   5 18459.4 771.018   2
   3 -17   6 6119.54 613.423   2
   3 -17   7 2237.29 581.854   2
  -3  17  -8 6414.87 690.054   2
  -3 -19   6 2721.14 570.320   2
  -3 -19   5 360.614 528.219   2
   3  19  -4 1169.70 672.185   2
  -3 -19   3 4484.08 608.363   2
   3  19  -2 81.3313 589.142   2
  -3 -19   1 1541.03 530.007   2
  -3 -19   0 5513.67 786.506   2
   3  19   1 471.351 578.834   2
  -3 -19  -2 802.671 531.832   2
  -3  19  -3-102.853 629.391   2
  -3  19  -4 1847.88 634.525   2
   3  19   5 618.866 736.663   2
   4   0 -16 93476.3 3122.82   2
  -4   0  14 4849.71 923.658   2
  -4   0  12 98.0934 458.130   2
  -4   0   8 1378.89 283.047   2
   4   0  -6 35936.0 863.466   2
  -4   0   4 12581.5 223.118   2
  -4   0  -6 62797.2 1337.30   2
  -4   0  -8 4634.62 316.885   2
  -4   0 -10 38941.1 757.993   2
  -4   0 -12 21930.2 994.051   2
  -4   0 -14 771.811 935.752   2
  -4   0 -16 223.921 1626.32   2
   4  -2 -17 5759.77 924.021   2
   4   2 -16 8414.83 949.497   2
  -4   2  15 15123.0 973.559   2
  -4  -2  14 1230.39 596.036   2
  -4   2  13 2058.38 458.324   2
  -4   2  12 17820.7 592.420   2
  -4   2  11 16301.2 449.352   2
  -4  -2  10 60798.8 854.565   2
  -4  -2   9 44125.2 568.415   2
  -4   2   8 1233.88 208.079   2
  -4   2   7 25374.9 341.127   2
   4   2  -5 1441.46 116.803   2
   4   2  -2 21054.7 512.239   2
   4   2   0 23672.3 364.234   2
   4   2   2 422.165 92.4521   2
   4   2   3 10199.0 255.159   2
   4   2   4 52599.0 668.035   2
   4   2   5 7903.82 297.164   2
   4   2   6 1259.01 222.668   2
   4   2   7 31675.5 581.830   2
   4   2   8 202.198 288.389   2
   4   2   9 75.3861 268.551   2
  -4   2 -10 12605.2 487.126   2
  -4   2 -11 15173.7 535.188   2
  -4   2 -12 487.281 536.545   2
  -4  -2 -13 7826.07 1036.34   2
  -4   2 -14 2814.43 705.518   2
  -4   2 -15 1021.15 717.634   2
  -4   2 -16 6781.50 880.979   2
  -4   4  16 347.291 773.300   2
   4  -4 -15 5762.32 728.216   2
  -4   4  14 776.142 522.163   2
  -4   4  13 9713.28 475.507   2
  -4   4  12 26943.7 605.912   2
  -4   4  11 3580.71 350.354   2
  -4   4  10 1407.41 274.341   2
   4   4  -9 26596.7 426.283   2
  -4  -4   8 47974.0 560.242   2
   4   4  -7 504.459 146.792   2
  -4   4   6 38796.1 566.174   2
   4   4  -5 85376.2 1815.97   2
   4   4  -4 9344.73 385.120   2
   4   4   0 55879.4 1089.54   2
  -4   4  -1 19599.3 223.257   2
   4  -4   2 23.6071 112.942   2
   4   4   5 81124.0 943.556   2
   4   4   6 1632.11 240.383   2
  -4   4  -7 26103.0 492.165   2
  -4   4  -8 23186.9 523.802   2
   4   4   9 131555. 1488.38   2
   4   4  10 29928.9 661.641   2
   4   4  11 26137.8 654.861   2
  -4  -4 -12 1643.74 442.437   2
   4   4  13 4632.11 707.451   2
  -4  -4 -14 1744.08 1008.31   2
  -4   4 -15 48765.1 1331.69   2
   4  -6 -16 2682.22 737.865   2
   4   6 -15 5190.22 973.282   2
  -4   6  14 125.605 374.391   2
  -4   6  13 16954.6 460.090   2
   4  -6 -12 3819.25 330.048   2
  -4  -6  11 30814.4 475.333   2
  -4  -6  10 719.053 220.567   2
   4  -6  -9 4627.45 246.048   2
   4  -6  -8-44.7315 402.933   2
   4   6  -7 10185.3 438.890   2
   4  -6  -6 13230.7 434.783   2
   4   6  -5 196943. 2814.19   2
   4   6  -4 49126.0 589.481   2
  -4  -6   3 25580.3 485.620   2
  -4  -6   2 606.548 153.797   2
  -4  -6   1 28014.4 361.236   2
  -4  -6   0 184.707 219.615   2
  -4   6  -2 40120.0 328.889   2
   4  -6   3 72702.3 962.094   2
   4  -6   4 97388.6 1325.11   2
   4  -6   5 19088.0 327.339   2
   4  -6   6 5126.83 204.999   2
   4   6   7 84110.4 977.732   2
   4   6   8 4387.89 352.465   2
   4  -6   9 125535. 1501.69   2
  -4   6 -10 13711.6 568.117   2
  -4  -6 -11 7858.04 464.762   2
  -4   6 -12 2164.19 635.576   2
  -4   6 -13 22642.8 989.767   2
  -4   6 -14 3104.06 582.733   2
  -4   6 -15 30420.9 1129.34   2
   4  -8 -15 3707.28 1048.73   2
   4   8 -14 3750.92 785.065   2
   4  -8 -13 4565.08 676.255   2
  -4  -8  12 181.764 539.185   2
  -4  -8  11 24230.0 655.345   2
  -4   8  10 847.954 385.611   2
  -4   8   9 15713.8 645.217   2
   4  -8  -8 13892.6 518.318   2
   4  -8  -7 9147.37 407.440   2
   4   8  -6 2571.53 344.839   2
  -4   8   5 9289.71 238.533   2
   4   8  -4 1152.35 230.495   2
  -4  -8   3 160.884 174.010   2
   4   8  -2 8440.86 411.737   2
  -4  -8   1 20047.8 255.001   2
  -4  -8   0 4033.47 258.989   2
  -4  -8  -2 5933.36 267.901   2
  -4  -8  -3 59637.2 395.136   2
  -4  -8  -4 26509.4 405.598   2
  -4  -8  -5 763.087 217.387   2
  -4  -8  -6 987.617 228.767   2
  -4  -8  -7 32756.5 516.507   2
   4  -8   8 13909.2 386.082   2
  -4  -8  -9 18184.2 589.830   2
  -4   8 -10 4673.23 419.182   2
  -4   8 -11 25026.9 689.933   2
  -4   8 -12 443.198 480.552   2
  -4   8 -13 3218.77 561.229   2
  -4   8 -14 956.077 602.950   2
   4  10 -15 1239.58 1374.53   2
   4  10 -14 1497.53 659.261   2
   4 -10 -13 2819.36 701.465   2
  -4 -10  12 3534.38 495.615   2
   4 -10 -11 8333.74 645.992   2
   4 -10 -10 46292.7 916.801   2
   4  10  -9 930.030 400.454   2
   4 -10  -8 5433.06 513.405   2
  -4  10   7 138.179 139.560   2
  -4  10   6 2230.46 297.619   2
  -4  10   5 10093.5 352.310   2
  -4  10   4 24053.7 459.006   2
  -4 -10   3 2096.69 223.933   2
  -4 -10   2 15769.0 326.867   2
  -4 -10   1 41838.3 339.852   2
   4 -10   0 49810.7 676.894   2
  -4 -10  -1 1346.42 278.174   2
  -4 -10  -2 8125.19 320.540   2
  -4  10  -3 8747.23 293.428   2
  -4  10  -4 690.791 185.483   2
  -4  10  -5 11514.9 318.819   2
  -4  10  -6 12535.3 356.296   2
  -4 -10  -7 2126.77 338.464   2
  -4 -10  -8 2975.44 361.185   2
   4 -10   9 1283.45 397.703   2
  -4  10 -10 1541.30 464.685   2
  -4  10 -11 2705.24 563.157   2
  -4  10 -12 5002.21 547.236   2
  -4  10 -13 258.701 591.889   2
  -4  10 -14-148.902 619.577   2
   4  12 -13 2169.09 585.275   2
   4  12 -12 1779.18 618.742   2
   4  12 -11 5463.47 561.512   2
   4 -12 -10 16432.9 776.584   2
   4  12  -9 1316.27 407.572   2
   4  12  -8 1204.17 376.979   2
   4  12  -7 100.303 211.205   2
  -4  12   6 18253.4 456.986   2
  -4  12   5 21702.2 460.507   2
   4 -12  -4 67168.4 877.572   2
  -4 -12   3 451.635 227.827   2
  -4 -12   2 824.307 299.671   2
  -4 -12   1 1370.01 265.488   2
  -4 -12   0 8075.90 365.132   2
  -4 -12  -1 16554.1 490.617   2
  -4 -12  -2 40387.8 583.905   2
  -4  12  -3 15588.2 388.821   2
  -4  12  -4 141.541 274.350   2
  -4  12  -5 865.772 158.103   2
  -4  12  -6-85.1715 278.946   2
  -4  12  -7 143.855 339.061   2
  -4  12  -8-34.8356 376.816   2
   4  12   9-43.0581 435.409   2
  -4 -12 -10 1523.05 528.472   2
  -4  12 -11 2457.42 537.542   2
  -4  12 -12 113.758 515.631   2
   4  14 -12 5781.34 653.083   2
   4 -14 -11 2426.66 596.658   2
   4  14 -10 127.219 575.931   2
   4  14  -9 623.328 505.017   2
   4 -14  -8 11260.6 446.655   2
   4  14  -7 1588.77 399.012   2
   4 -14  -6 10978.7 442.672   2
  -4  14   5 7571.38 422.233   2
  -4  14   4 63.8169 275.491   2
  -4 -14   3 3405.26 326.938   2
  -4 -14   2 21771.5 480.408   2
   4 -14  -1 499.046 365.881   2
  -4 -14   0 14716.0 519.018   2
  -4 -14  -1 15297.0 490.737   2
  -4 -14  -2 3137.91 380.081   2
   4 -14   3 5687.59 456.029   2
  -4  14  -4 28059.8 616.091   2
  -4  14  -5 225.452 334.199   2
  -4  14  -6 566.260 399.072   2
  -4  14  -7 1550.24 505.046   2
  -4  14  -8 3304.02 473.152   2
  -4  14  -9 216.788 482.651   2
   4 -14  10 22046.0 962.127   2
  -4  14 -11 156.291 665.418   2
  -4 -16  10 414.675 596.783   2
  -4 -16   9 1219.38 573.847   2
  -4 -16   8 1115.72 539.047   2
   4  16  -7 6252.96 519.219   2
   4  16  -6 10384.5 594.083   2
  -4 -16   5 12840.9 636.050   2
   4  16  -4 2100.97 704.494   2
   4  16  -3 9669.94 622.245   2
   4 -16  -2 737.819 487.369   2
   4 -16  -1 230.941 462.208   2
  -4 -16   0 47395.1 961.610   2
  -4 -16  -1 12211.9 602.651   2
  -4 -16  -2 1805.56 439.225   2
   4 -16   3 21863.7 875.642   2
   4 -16   4 8077.71 632.141   2
   4 -16   5 2490.01 495.419   2
  -4  16  -6 21690.2 960.169   2
  -4  16  -7 8608.62 720.209   2
  -4  16  -8 5545.81 647.067   2
  -4  16  -9 9812.54 740.837   2
   4  18  -8 175.220 704.243   2
  -4 -18   7 171.242 635.240   2
  -4 -18   6 127.680 535.609   2
  -4 -18   5 240.311 520.314   2
  -4 -18   4 960.142 515.011   2
   4  18  -3 5209.30 713.596   2
  -4 -18   2 66.8283 461.437   2
  -4 -18   1 104.677 461.302   2
   4  18   0 69.2970 527.670   2
  -4 -18  -1 1245.61 628.295   2
   4  18   2 1422.65 594.983   2
  -4  18  -3 19068.6 866.916   2
   4 -18   4-25.5857 505.944   2
   4 -18   5 1395.59 625.939   2
   4 -18   6-47.0389 558.123   2
   4 -18   7 7671.14 781.650   2
  -4 -20   3 3934.98 632.060   2
   4  20  -2 436.075 670.289   2
   4  20  -1-5.07511 621.445   2
  -4  20   0 135.751 915.689   2
  -4 -20  -1 1814.72 600.112   2
  -4 -20  -2 955.329 510.776   2
  -5   1  16 2511.91 840.775   2
  -5   1  15 23245.3 971.774   2
  -5  -1  14 7907.12 691.513   2
  -5   1  13 3245.44 406.287   2
  -5  -1  12 208.920 333.161   2
  -5   1  11 37542.4 641.544   2
  -5   1  10 32989.3 520.277   2
  -5   1   9 7571.90 293.693   2
  -5   1   8 1483.07 208.696   2
  -5  -1   7 45482.7 628.594   2
  -5   1   6 853.319 133.121   2
  -5  -1   5 55638.7 1563.22   2
  -5   1   4 8909.77 169.739   2
  -5  -1   2 1587.92 157.111   2
  -5  -1  -2 9022.91 197.288   2
  -5  -1  -4 1176.39 93.1316   2
  -5   1  -6 17533.4 384.333   2
  -5   1  -7 3106.85 250.567   2
  -5  -1  -8 35575.7 390.695   2
  -5  -1  -9 504.049 280.862   2
  -5   1 -10 2740.15 351.153   2
  -5   1 -11 499.715 360.371   2
  -5   1 -12 97.9871 406.919   2
  -5   1 -13 838.440 1263.68   2
  -5  -1 -14 1093.18 775.152   2
  -5   1 -15 1933.28 757.987   2
   5   3 -17 503.409 809.102   2
  -5   3  16 5888.38 883.287   2
  -5   3  15 3783.82 720.292   2
  -5   3  14 773.687 464.755   2
  -5   3  13 17871.3 610.470   2
  -5   3  12 38.3778 315.667   2
  -5   3  11 11154.9 404.339   2
  -5   3  10 3875.11 288.577   2
  -5   3   9 26268.2 400.322   2
  -5   3   8 4485.93 220.714   2
   5   3  -6 56572.2 606.155   2
   5   3  -5 47662.0 1555.95   2
   5   3  -4 7705.40 350.802   2
   5   3   1 23994.2 281.543   2
  -5   3  -2 3588.30 139.894   2
  -5   3  -3 10393.0 223.265   2
   5   3   4 1376.60 213.172   2
   5   3   5 193.749 201.146   2
   5   3   6 143618. 3019.22   2
   5   3   7 5789.60 386.089   2
   5   3   8 20219.6 485.433   2
  -5   3  -9 6150.08 406.810   2
  -5   3 -10 304.977 323.424   2
  -5   3 -11 544.477 369.691   2
  -5   3 -12 18862.2 695.878   2
  -5  -3 -13 7364.57 828.933   2
  -5  -3 -14 3615.93 840.951   2
  -5   3 -15 11095.6 909.832   2
   5   5 -16 14803.0 892.460   2
  -5   5  15 4007.67 568.850   2
  -5   5  14 5852.52 436.475   2
  -5   5  13 580.665 339.500   2
   5  -5 -12 6662.10 386.549   2
   5   5 -11 140.361 236.604   2
  -5  -5  10 73813.7 744.896   2
   5   5  -9 2358.35 164.132   2
   5  -5  -8 59845.2 827.693   2
  -5   5   7 39561.2 990.917   2
   5   5  -5 52813.4 885.865   2
   5   5  -3 6815.54 200.319   2
  -5  -5   2 36327.7 503.067   2
   5   5   1 71416.2 704.457   2
   5   5   2 140179. 1122.00   2
   5  -5   3 11930.7 251.049   2
   5  -5   4 10088.9 223.724   2
   5  -5   5 95934.5 1182.45   2
   5   5   7 21479.3 487.783   2
  -5   5  -8 16092.0 502.686   2
  -5   5  -9 13272.1 475.272   2
   5   5  10 1743.75 364.726   2
   5   5  11 7997.17 481.681   2
  -5   5 -12 39526.2 927.502   2
  -5   5 -13 936.980 515.996   2
  -5   5 -14 26819.6 1164.94   2
  -5  -5 -15 2909.00 1095.07   2
   5   7 -16 6873.09 809.046   2
  -5   7  15 304.611 647.747   2
  -5  -7  14 2367.69 873.815   2
  -5   7  13 4900.50 549.715   2
  -5   7  12 5986.41 546.671   2
   5  -7 -11 9816.47 589.062   2
   5  -7 -10 14495.2 678.055   2
  -5   7   9 7945.74 511.559   2
   5  -7  -8 1387.26 347.804   2
  -5   7   7 10242.4 429.651   2
  -5   7   6 10090.2 392.503   2
   5   7  -5 16012.2 1054.27   2
   5   7  -4 38773.0 1294.18   2
  -5  -7   3 67872.3 865.145   2
  -5  -7   2 24.8883 191.790   2
  -5  -7   1 14723.9 329.219   2
  -5  -7  -1 741.307 194.114   2
  -5  -7  -2 105475. 2474.82   2
  -5   7  -3 99.9941 216.956   2
   5  -7   4 3344.34 211.527   2
   5  -7   5 3969.33 231.478   2
   5  -7   6 136425. 1014.15   2
   5   7   7 1041.16 300.090   2
   5  -7   8 91003.9 1031.48   2
  -5   7  -9 543.208 331.380   2
   5  -7  10 25142.9 603.930   2
   5   7  11 286.510 418.651   2
  -5   7 -12 34716.9 1032.48   2
  -5   7 -13 1244.60 537.788   2
  -5   7 -14 18383.9 797.701   2
   5  -9 -15 5352.31 899.458   2
   5  -9 -14 6597.12 790.322   2
  -5  -9  13 459.060 615.586   2
  -5  -9  12 5461.22 596.838   2
   5  -9 -11 8141.20 613.577   2
   5   9 -10 2095.84 531.341   2
   5   9  -9 241.211 428.254   2
   5  -9  -8 1952.01 500.946   2
  -5   9   7 2161.76 346.281   2
  -5   9   6 6873.59 378.856   2
   5   9  -5 727.183 197.049   2
   5   9  -4 13471.2 538.027   2
  -5  -9   3 197.664 200.635   2
  -5  -9   2 20553.0 355.765   2
  -5  -9   1 116.991 228.273   2
  -5  -9   0 49009.2 624.148   2
  -5  -9  -1 10485.6 355.379   2
  -5   9  -2 49.2425 204.363   2
  -5  -9  -3 715.538 198.245   2
  -5  -9  -4 20120.0 317.115   2
  -5  -9  -5 23431.2 531.556   2
   5  -9   6 41451.2 613.762   2
  -5  -9  -7-13.1367 262.513   2
  -5  -9  -8 520.483 331.271   2
  -5  -9  -9 2239.61 409.609   2
  -5   9 -10 1534.77 472.537   2
  -5   9 -11 3198.31 572.302   2
  -5   9 -12 6125.83 663.527   2
  -5   9 -13 416.932 538.757   2
  -5   9 -14 1393.23 622.066   2
   5  11 -14 341.160 739.776   2
   5 -11 -13 590.012 855.449   2
   5  11 -12 584.003 633.035   2
   5  11 -11 5230.25 677.599   2
   5  11 -10 7969.92 549.900   2
   5 -11  -9 10038.9 592.800   2
  -5  11   8 215.432 358.694   2
  -5  11   7 2371.28 369.831   2
  -5  11   6 10658.6 297.726   2
   5 -11  -5 2735.58 272.695   2
   5  11  -4 17538.2 482.880   2
  -5 -11   3 413.321 207.437   2
  -5 -11   2 1787.52 172.803   2
  -5 -11   1 295.296 246.278   2
  -5 -11   0 10352.1 411.663   2
  -5  11  -1 710.937 312.403   2
  -5 -11  -2 5621.64 342.704   2
  -5  11  -3 733.778 234.394   2
  -5  11  -4 816.225 244.089   2
  -5  11  -5 512.070 199.395   2
  -5  11  -6 941.148 266.986   2
   5  11   7 6029.23 368.935   2
   5  11   8 1731.37 354.151   2
   5  11   9 342.017 422.988   2
   5  11  10 365.067 569.254   2
  -5  11 -11 253.344 480.107   2
  -5  11 -12 3377.41 651.843   2
  -5  11 -13 2168.53 656.146   2
   5  13 -13 2393.56 573.730   2
   5  13 -12 254.191 517.133   2
   5  13 -11 973.112 510.896   2
   5 -13 -10-6.54551 544.037   2
   5  13  -9 8374.83 574.420   2
   5 -13  -8 327.096 422.840   2
   5 -13  -7 27528.4 570.854   2
  -5  13   6 38.1635 270.378   2
  -5  13   5 5171.55 317.956   2
  -5 -13   4 1820.70 256.734   2
  -5 -13   3 36074.5 709.917   2
  -5 -13   2 674.340 223.703   2
  -5 -13   1 15327.0 511.214   2
  -5 -13   0 3220.66 349.639   2
   5 -13   1 15709.0 559.725   2
  -5 -13  -2 1227.19 314.215   2
  -5  13  -3 1908.20 312.134   2
  -5  13  -4 83.3249 295.951   2
  -5  13  -5 3511.83 381.034   2
  -5  13  -6 726.235 393.222   2
  -5  13  -7 9207.37 554.032   2
   5  13   8 105.190 554.615   2
   5  13   9 1394.32 678.146   2
  -5  13 -10 633.544 533.881   2
   5 -13  11 2135.55 658.407   2
  -5  13 -12 31.7226 571.664   2
  -5 -15  11 203.980 632.663   2
  -5 -15  10 6968.51 672.500   2
   5 -15  -9 4292.71 596.584   2
   5 -15  -8 4178.57 502.325   2
   5 -15  -7 7726.41 442.107   2
  -5  15   6 17220.4 670.904   2
  -5  15   5 131.767 317.183   2
  -5  15   4 17916.1 653.168   2
  -5 -15   3 12615.5 563.037   2
   5 -15  -2 2043.11 485.047   2
   5 -15  -1 28662.5 899.094   2
  -5 -15   0 31145.0 913.855   2
  -5 -15  -1 220.366 396.811   2
  -5 -15  -2 2340.94 436.736   2
  -5  15  -3 27248.6 725.544   2
  -5  15  -4 3639.81 444.785   2
   5 -15   5 20217.9 867.164   2
  -5  15  -6 10121.8 584.638   2
  -5  15  -7 723.580 631.032   2
  -5  15  -8 3512.99 579.235   2
  -5  15  -9 26372.9 927.553   2
  -5  15 -10 1553.69 603.447   2
   5  17  -9 1318.51 751.801   2
   5  17  -8 517.691 770.226   2
   5  17  -7-171.080 909.986   2
  -5 -17   6 3214.71 579.589   2
  -5 -17   5 729.899 518.801   2
  -5 -17   4 2221.60 532.896   2
  -5 -17   3 834.917 568.468   2
   5 -17  -1 97.3310 485.103   2
  -5 -17   0 36622.2 931.238   2
  -5 -17  -1 2072.05 474.986   2
   5 -17   2 9167.47 608.369   2
   5 -17   3 10860.8 779.004   2
   5 -17   4 3187.14 532.460   2
   5 -17   5 4731.36 572.434   2
  -5  17  -6 38358.4 1023.65   2
  -5  17  -7-18.3643 574.295   2
  -5  17  -8 8524.09 712.640   2
  -5 -19   6 1992.88 598.938   2
  -5 -19   5-37.1345 530.392   2
  -5 -19   4 74.0934 528.837   2
  -5 -19   3 2805.81 574.199   2
  -5 -19   2 2574.43 570.447   2
  -5 -19   1 63.2414 508.776   2
  -5 -19   0 3871.54 608.020   2
   5  19   1 4486.56 737.617   2
  -5 -19  -2 881.759 496.537   2
   5  19   3-138.238 548.229   2
   5  19   4 1443.87 713.326   2
  -6   0  16 42488.9 2615.44   2
   6   0 -14 4113.95 1177.67   2
  -6   0  12 2264.17 635.706   2
  -6   0   8 50743.3 1020.55   2
  -6   0   6 2132.05 206.253   2
  -6   0   4 10472.7 217.354   2
  -6   0  -4 288.407 159.549   2
  -6   0  -6 48307.1 748.863   2
  -6   0  -8 42460.0 678.643   2
  -6   0 -10 49905.9 785.176   2
  -6   0 -12 3374.32 864.116   2
   6   0  14 462.217 1361.78   2
   6   2 -17 7303.34 1191.77   2
  -6   2  16 12590.7 1004.55   2
  -6   2  15 10727.6 939.296   2
  -6   2  14 144.826 458.155   2
   6  -2 -13 2469.00 386.901   2
   6  -2 -12 11868.9 414.899   2
   6  -2 -11 16155.6 411.442   2
   6  -2 -10 56637.0 729.310   2
  -6   2   9 46950.5 561.202   2
  -6   2   8 1045.30 254.834   2
   6   2  -7 2300.36 181.602   2
   6   2  -6 81983.8 1114.61   2
  -6   2   5 288.964 104.496   2
   6   2  -2 104.949 135.049   2
  -6   2   0 1703.36 138.561   2
  -6  -2  -1 27853.9 458.963   2
  -6  -2  -2 15405.9 258.714   2
   6  -2   3 46262.5 484.073   2
  -6  -2  -4 44691.5 574.519   2
  -6  -2  -5 6993.59 275.030   2
  -6   2  -6 1878.70 235.072   2
  -6   2  -7 5040.17 347.245   2
  -6  -2  -8 5910.79 360.058   2
  -6   2  -9 19482.3 765.526   2
  -6   2 -10 26139.1 594.728   2
  -6   2 -11 14744.8 520.486   2
  -6   2 -12 823.492 450.775   2
  -6   2 -13 9093.75 898.338   2
  -6   2 -14 1641.52 668.270   2
  -6  -2 -15 221.679 827.518   2
  -6   4  16 846.494 796.931   2
  -6   4  15 670.730 498.234   2
  -6   4  14 564.172 403.076   2
  -6   4  13 2193.64 359.155   2
   6  -4 -12 22894.9 509.898   2
  -6   4  11 36645.7 517.625   2
  -6   4  10 30672.8 443.103   2
  -6   4   9 9843.43 314.768   2
  -6  -4   8 11982.7 290.258   2
  -6   4   7 48604.2 658.010   2
   6   4  -6 77644.8 2089.63   2
   6   4  -3 24220.7 347.197   2
   6   4  -2 109912. 1155.10   2
   6   4   0 6695.31 221.984   2
   6   4   2 157026. 2567.70   2
  -6   4  -3 2218.72 152.086   2
   6   4   4 50415.8 414.940   2
  -6   4  -6 52386.6 675.409   2
   6   4   7 17506.6 447.567   2
   6   4   8 3763.56 349.192   2
  -6   4  -9 3244.69 378.856   2
  -6   4 -10 11205.0 504.512   2
  -6   4 -11 43265.1 812.983   2
  -6   4 -12 9676.20 665.000   2
  -6   4 -13 2180.11 642.245   2
  -6   4 -14 257.793 669.619   2
  -6   4 -15 1300.72 708.168   2
  -6   6  16 993.349 711.567   2
  -6   6  15 1019.70 688.530   2
  -6   6  14 3253.38 675.709   2
  -6  -6  13 30.6629 700.366   2
   6  -6 -12 4078.56 629.039   2
   6  -6 -11 111681. 1282.11   2
  -6   6  10 5204.87 459.895   2
   6   6  -9 452.503 413.688   2
  -6   6   8 8918.33 551.352   2
   6   6  -7 87316.9 928.594   2
   6   6  -6 154.688 320.146   2
   6   6  -4 5470.99 172.367   2
   6   6  -3 51.6061 157.885   2
   6   6  -2 58682.4 720.522   2
   6   6   0 64260.2 448.116   2
  -6   6  -2 236.628 151.809   2
   6   6   3 2683.64 197.991   2
   6   6   4 2329.75 199.798   2
   6   6   6 1082.57 254.257   2
   6   6   7 5651.34 340.829   2
   6   6   8 1054.25 353.831   2
  -6   6  -9 170.275 349.001   2
   6   6  10 5823.61 459.066   2
   6   6  11 91955.2 1177.14   2
  -6   6 -12 410.487 531.950   2
  -6   6 -13 208.430 504.023   2
  -6   6 -14 6164.24 764.431   2
   6  -8 -15 3292.24 736.020   2
   6   8 -14 2922.69 779.987   2
  -6   8  13 1443.75 675.879   2
  -6  -8  12-48.2492 576.181   2
  -6   8  11 21910.3 673.316   2
   6   8 -10 332.248 517.449   2
   6   8  -9 23362.5 737.837   2
  -6   8   8 52866.3 847.759   2
  -6   8   7 17546.2 693.618   2
   6   8  -6 7022.06 454.561   2
   6   8  -4 20306.0 395.071   2
  -6  -8   3 9142.66 319.087   2
  -6  -8   2 88296.0 1100.44   2
  -6  -8   1 10229.5 222.998   2
  -6  -8   0 5931.16 312.584   2
  -6  -8  -1 17992.3 401.857   2
  -6  -8  -2 26.2804 201.463   2
   6   8   3 11087.2 242.075   2
   6  -8   4 17284.2 383.628   2
   6  -8   5 39227.5 509.337   2
   6   8   6 3281.72 293.192   2
  -6  -8  -7 16884.0 327.068   2
  -6  -8  -8 964.660 330.787   2
   6   8   9 8998.02 466.475   2
  -6   8 -10 57.0668 390.022   2
  -6  -8 -11 28409.0 962.327   2
  -6   8 -12 487.397 562.328   2
  -6   8 -13 2556.86 557.177   2
  -6   8 -14 723.036 554.347   2
   6 -10 -15 1735.37 950.191   2
   6 -10 -14 449.029 876.412   2
  -6  10  13 143.788 508.158   2
   6  10 -12 432.580 710.573   2
   6  10 -11 1663.52 739.721   2
   6  10 -10 12154.8 719.762   2
   6  10  -9 1123.46 466.745   2
  -6  10   8 8874.60 532.698   2
   6 -10  -7 73.5789 359.153   2
   6 -10  -6 1192.14 437.611   2
   6  10  -5 4021.29 351.887   2
  -6 -10   4 12181.8 407.754   2
  -6 -10   3 17.0523 211.696   2
  -6 -10   2 20.5745 281.683   2
  -6 -10   1 7560.49 355.604   2
  -6 -10   0 1618.10 256.508   2
  -6 -10  -1 440.331 221.326   2
  -6 -10  -2 76204.2 904.741   2
  -6 -10  -3 3154.06 275.079   2
  -6  10  -4 10831.5 347.069   2
  -6 -10  -5 925.607 279.156   2
  -6  10  -6 10301.6 501.295   2
   6 -10   7 132.911 303.409   2
   6 -10   8 7357.41 485.044   2
   6  10   9 5070.01 457.640   2
   6  10  10 19599.6 809.911   2
  -6  10 -11 280.921 471.177   2
  -6  10 -12 6.88805 511.012   2
  -6  10 -13 562.565 544.180   2
   6  12 -13 764.832 830.961   2
   6  12 -12 458.749 767.022   2
   6  12 -11 7758.68 889.666   2
   6  12 -10 1415.05 539.589   2
   6  12  -9 3711.66 510.550   2
  -6  12   8 529.286 401.023   2
  -6  12   7 761.864 433.484   2
   6  12  -6 10.9652 234.651   2
   6  12  -5 1402.85 264.099   2
  -6 -12   4 6471.25 344.683   2
  -6 -12   3 1523.63 240.767   2
  -6 -12   2 3368.34 152.609   2
  -6 -12   1 12014.5 468.686   2
  -6 -12   0 1155.44 287.170   2
   6 -12   1 2623.69 458.069   2
  -6  12  -2 2342.97 323.702   2
   6  12   3 1480.23 397.759   2
  -6  12  -4 3770.80 301.860   2
  -6  12  -5 561.215 294.644   2
   6  12   6 616.242 281.369   2
   6  12   7 5653.95 426.778   2
   6  12   8 3155.25 434.116   2
   6  12   9-28.2265 456.703   2
  -6  12 -10 4881.25 603.648   2
   6 -12  11-99.8364 590.846   2
  -6  12 -12 4164.38 658.281   2
   6  14 -12 2124.79 727.903   2
   6 -14 -11 5256.20 992.150   2
   6 -14 -10 8635.59 837.358   2
   6 -14  -9 85.5464 495.519   2
   6 -14  -8 28082.6 734.139   2
  -6  14   7 375.797 311.015   2
   6 -14  -6 315.899 419.928   2
  -6 -14   5 8269.71 459.483   2
  -6 -14   4 9289.01 428.336   2
  -6 -14   3 1345.24 328.124   2
  -6 -14   2 55425.4 1204.82   2
  -6 -14   1 17375.0 638.680   2
  -6 -14   0 8783.72 524.087   2
  -6 -14  -1 8343.35 436.868   2
   6  14   2 8829.10 465.288   2
  -6  14  -3 6815.65 404.365   2
  -6  14  -4 26020.4 664.491   2
  -6  14  -5 5922.67 437.642   2
  -6  14  -6 13156.4 601.749   2
  -6  14  -7 89.1171 429.625   2
  -6  14  -8 806.374 567.392   2
  -6  14  -9 69.5971 517.481   2
  -6  14 -10 7216.49 804.355   2
  -6  14 -11 263.352 706.575   2
  -6 -16  10 7433.46 741.083   2
  -6 -16   9-6.20468 641.036   2
   6  16  -8 2796.92 700.366   2
   6 -16  -7 7115.53 773.287   2
  -6  16   6 218.460 405.732   2
  -6 -16   5 26664.5 791.272   2
  -6 -16   4 3551.43 602.438   2
   6 -16  -3 203.749 496.328   2
   6 -16  -2 7735.07 657.155   2
  -6 -16   1 30082.1 844.614   2
   6 -16   0 1675.54 517.817   2
  -6  16  -1 15223.0 1201.81   2
   6 -16   2 1499.88 449.493   2
   6  16   3 251.148 464.128   2
   6  16   4 25626.1 939.222   2
   6 -16   5 37196.0 952.469   2
  -6  16  -6 220.463 472.130   2
  -6  16  -7 484.742 582.696   2
  -6  16  -8 6270.93 690.996   2
  -6  16  -9 78.9462 573.229   2
  -6 -18   7 5184.19 640.950   2
  -6 -18   6 1197.51 571.133   2
  -6 -18   5 3897.03 595.424   2
  -6 -18   4 145.138 487.645   2
  -6 -18   3 1813.59 547.648   2
  -6 -18   2 1565.89 521.428   2
   6  18  -1 6032.23 716.087   2
  -6 -18   0 1385.89 512.492   2
  -6 -18  -1 2683.74 562.401   2
   6 -18   2 2612.66 550.529   2
   6 -18   3 1686.45 668.585   2
   6 -18   4 427.742 528.370   2
   6 -18   5 12380.3 738.642   2
   6 -18   6 76.3686 662.287   2
   7   1 -17 1371.68 976.436   2
  -7   1  16 4218.54 792.978   2
  -7   1  15 9744.62 727.417   2
  -7   1  14 9569.61 640.651   2
  -7   1  13 28.6571 375.589   2
  -7   1  12 841.627 358.740   2
  -7   1  11 896.374 303.623   2
  -7   1  10 5903.10 326.900   2
  -7   1   9 216.006 222.361   2
  -7   1   8 6434.97 292.869   2
   7   1  -7 306.435 153.052   2
  -7   1   6 13541.1 266.097   2
  -7   1   5 980.994 91.0603   2
  -7   1   4 733.544 137.598   2
  -7   1   3 16726.8 288.958   2
   7   1  -2 21213.6 250.864   2
   7   1   0 52230.0 736.952   2
  -7   1  -1 46526.1 791.324   2
   7  -1   2 52950.6 1083.22   2
  -7  -1  -3 12792.9 243.265   2
  -7  -1  -4 16291.6 267.851   2
  -7   1  -6 14058.2 274.941   2
  -7   1  -7 5837.29 323.243   2
  -7   1  -8 45084.4 652.744   2
  -7   1  -9 76152.5 815.118   2
  -7   1 -10 175.256 356.385   2
  -7   1 -11 25277.2 627.833   2
  -7   1 -12 10545.2 729.083   2
  -7   1 -13 57.6422 595.902   2
  -7   1 -14 3505.60 707.681   2
  -7  -1 -15 30444.8 1339.81   2
  -7   3  17 439.676 913.421   2
  -7   3  16 315.269 1056.08   2
  -7   3  15 6875.73 747.827   2
  -7   3  14 978.271 483.693   2
  -7   3  13 130.271 352.067   2
  -7  -3  12 27099.3 574.349   2
  -7   3  11 1496.47 283.428   2
  -7   3  10 10327.8 312.394   2
  -7  -3   9 109541. 961.568   2
  -7   3   8 7430.05 295.209   2
  -7   3   7 9808.01 228.930   2
  -7  -3   6 74813.9 614.081   2
   7   3  -5 4661.94 181.855   2
   7  -3  -4 31197.3 315.521   2
   7   3  -2 12491.5 332.194   2
   7   3  -1 382.353 230.583   2
  -7  -3  -1 48525.1 559.559   2
  -7   3  -2 6829.05 237.775   2
   7   3   3 152518. 1638.47   2
  -7   3  -4 12529.9 257.900   2
  -7  -3  -5 42763.1 563.909   2
  -7  -3  -6 55426.2 714.613   2
  -7   3  -7 10441.9 370.310   2
  -7  -3  -8 5777.50 392.816   2
  -7   3  -9 833.604 323.618   2
  -7   3 -10 11159.7 491.315   2
  -7   3 -11 11516.8 535.111   2
  -7  -3 -12 4655.27 530.920   2
  -7   3 -13 217.758 604.745   2
  -7   3 -14 5061.40 867.517   2
  -7  -3 -15 4709.50 778.105   2
   7  -5 -16 1804.34 1080.42   2
  -7   5  15 4845.73 672.977   2
  -7   5  14 2815.30 386.134   2
  -7   5  13-11.2550 305.855   2
  -7   5  12 87679.8 1316.11   2
  -7   5  11 13458.4 544.626   2
  -7   5  10 697.641 338.499   2
   7   5  -9 5373.19 437.293   2
  -7   5   8 15085.4 503.630   2
   7   5  -7 1078.13 366.094   2
   7   5  -5 29129.3 1301.62   2
   7   5  -4 42702.6 439.360   2
   7   5  -3 15013.3 332.766   2
  -7  -5   1 1179.54 192.330   2
   7   5   1 141460. 1661.81   2
  -7   5  -2 109587. 2560.50   2
   7   5   3 1751.61 200.605   2
   7   5   5 18998.2 447.337   2
   7   5   6 51989.0 664.680   2
   7   5   7 23270.8 578.795   2
  -7   5  -8 72422.8 818.067   2
   7   5   9 1458.31 375.490   2
  -7   5 -10 38538.9 714.998   2
  -7   5 -11 499.939 417.894   2
  -7   5 -12 289.089 593.035   2
  -7   5 -13 190.996 1181.25   2
  -7   5 -14 76.4961 752.088   2
   7  -7 -16 4372.70 793.090   2
  -7   7  15 277.043 835.931   2
  -7   7  14 19689.0 844.329   2
  -7   7  13 6175.51 613.761   2
  -7   7  12 44313.7 920.617   2
  -7  -7  11 405.494 452.845   2
   7   7 -10 420.480 477.200   2
  -7   7   9-11.5046 441.138   2
  -7   7   8 67059.7 928.669   2
   7   7  -7 65530.2 794.431   2
   7   7  -6 115924. 1855.04   2
   7   7  -5 17829.7 791.142   2
   7   7  -4 11089.9 293.571   2
   7   7  -3 53.4215 181.432   2
  -7  -7   1 31077.2 436.937   2
  -7  -7   0 71548.8 497.301   2
   7   7   1 59749.3 658.056   2
   7  -7   2 4389.19 263.379   2
   7   7   3 470.872 208.294   2
   7   7   4 74073.2 756.940   2
   7   7   5 12286.7 338.573   2
   7   7   6 18862.2 331.622   2
   7   7   7 1964.73 336.268   2
   7   7   8 8201.52 461.202   2
  -7   7  -9 1702.00 373.517   2
   7   7  10 48540.8 891.329   2
  -7  -7 -11 11543.9 748.022   2
  -7   7 -12 1192.42 556.193   2
  -7   7 -13 610.865 525.438   2
  -7   7 -14 3092.10 693.230   2
   7   9 -15 1702.27 760.761   2
   7   9 -14 781.668 705.786   2
  -7  -9  13 4523.91 736.997   2
  -7  -9  12 9643.62 726.036   2
   7   9 -11 20692.3 1067.66   2
   7   9 -10 6466.80 662.100   2
   7   9  -9 13715.1 737.627   2
   7   9  -8 57.1560 458.264   2
   7  -9  -7 23024.7 667.700   2
   7  -9  -6 52725.2 1422.76   2
   7   9  -5 26839.0 636.226   2
   7   9  -4 33617.5 557.354   2
  -7  -9   3 26646.2 523.420   2
  -7  -9   2 69953.5 838.925   2
  -7  -9   1 33514.1 654.042   2
  -7  -9   0 48983.6 725.667   2
  -7  -9  -1 3736.42 267.252   2
  -7  -9  -2 236.337 211.334   2
  -7  -9  -3 1295.81 264.716   2
  -7  -9  -4 6623.64 246.789   2
  -7  -9  -5 21256.9 430.022   2
  -7  -9  -6 31606.7 585.278   2
  -7  -9  -7 2976.42 310.943   2
  -7  -9  -8 15191.8 579.417   2
  -7  -9  -9 17710.3 647.210   2
   7   9  10 51.9856 443.907   2
   7  -9  11 3382.21 778.031   2
  -7   9 -12 10858.5 639.655   2
  -7   9 -13 35.2580 502.010   2
   7  11 -14 370.752 746.770   2
  -7 -11  13 103.077 622.768   2
   7 -11 -12 204.410 843.038   2
   7  11 -11 728.037 646.088   2
   7  11 -10 3396.54 559.089   2
   7 -11  -9 858.652 445.142   2
  -7  11   8 2861.48 485.246   2
   7 -11  -7 6743.37 533.845   2
  -7  11   6 6583.62 282.089   2
   7  11  -5 1698.30 277.808   2
  -7 -11   4 10633.1 393.471   2
  -7 -11   3 8474.06 314.395   2
  -7 -11   2 1068.21 151.693   2
  -7 -11   1 40912.2 698.595   2
  -7 -11   0 15875.9 460.524   2
  -7 -11  -1 21550.9 441.868   2
  -7  11  -2 117.350 251.851   2
  -7  11  -3 3138.91 335.103   2
  -7 -11  -4 1948.46 312.125   2
  -7  11  -5 15148.4 346.343   2
  -7 -11  -6 368.653 282.123   2
   7  11   7 13281.5 444.484   2
   7  11   8-8.63382 391.681   2
   7  11   9 19678.5 797.160   2
  -7 -11 -10 316.628 456.813   2
  -7  11 -11 6901.33 621.293   2
   7 -11  12 410.127 602.511   2
   7  13 -13 1871.47 590.722   2
   7  13 -12 210.207 898.922   2
   7 -13 -11 14630.2 921.880   2
  -7 -13  10 757.982 898.365   2
   7 -13  -9 2876.57 549.775   2
  -7  13   8-46.4839 460.241   2
  -7  13   7 84603.0 1037.84   2
   7  13  -6 190.158 253.700   2
  -7 -13   5 20883.7 440.795   2
  -7 -13   4 350.942 248.844   2
  -7 -13   3 371.747 226.361   2
  -7 -13   2 830.544 333.667   2
  -7 -13   1 19982.3 520.391   2
  -7 -13   0 960.856 311.767   2
  -7 -13  -1 33451.8 806.222   2
  -7  13  -2 436.377 336.350   2
  -7  13  -3 9723.76 406.651   2
  -7  13  -4 174.500 375.165   2
   7  13   5 2185.30 401.692   2
   7  13   6 560.148 417.039   2
  -7 -13  -7 4089.13 550.280   2
   7  13   8 443.689 529.789   2
   7  13   9 4167.57 548.496   2
   7 -13  10 195.595 537.708   2
  -7  13 -11 544.892 576.003   2
   7 -15 -11 14806.7 829.278   2
   7 -15 -10 1180.10 633.044   2
   7 -15  -9 4117.59 670.397   2
   7 -15  -8 6118.86 576.026   2
  -7  15   7 238.089 713.050   2
  -7  15   6 16849.7 552.945   2
  -7 -15   5 34301.4 784.870   2
  -7 -15   4 3284.99 522.607   2
  -7 -15   3 2960.16 618.288   2
   7  15  -2 29670.5 1099.14   2
  -7 -15   1 285.159 408.147   2
  -7 -15   0 13431.2 633.074   2
   7 -15   1 30312.3 925.029   2
   7 -15   2 2957.08 464.096   2
  -7  15  -3 7602.59 602.806   2
  -7  15  -4 37438.3 1078.97   2
   7 -15   5 99.7442 451.993   2
  -7  15  -6 2135.06 585.649   2
  -7  15  -7 6997.52 658.411   2
   7 -15   8 574.069 551.069   2
  -7  15  -9 10482.2 744.859   2
   7  17  -9 441.987 850.109   2
   7  17  -8 13974.0 1840.83   2
  -7 -17   7 478.564 570.275   2
  -7 -17   6 19276.8 1056.27   2
  -7 -17   5 10184.9 718.745   2
  -7 -17   4 9482.21 686.790   2
   7 -17  -3 303.342 544.610   2
  -7 -17   2 5216.44 553.929   2
  -7 -17   1 35.2885 441.848   2
   7 -17   0 21495.8 892.112   2
  -7 -17  -1-5.36099 457.026   2
   7 -17   2 3445.42 546.394   2
   7 -17   3 3363.45 543.043   2
   7 -17   4 8755.57 646.937   2
  -7  17  -5 694.123 514.371   2
   7 -17   6 4524.33 717.801   2
  -7  17  -7 281.194 670.115   2
  -7 -19   5 1529.14 600.905   2
   7  19  -4 737.346 1049.18   2
  -7 -19   3 376.883 539.062   2
  -7 -19   2-20.8757 515.436   2
   7  19  -1 1409.26 655.358   2
  -7 -19   0 4267.31 621.384   2
   7  19   1 6920.66 698.687   2
   7 -19   2 291.079 511.948   2
  -7 -19  -3 173.787 1049.94   2
  -8   0  16 12831.5 1300.23   2
  -8   0  14 2322.81 703.125   2
  -8   0  12 18604.9 656.222   2
  -8   0  10 34536.3 686.451   2
  -8   0   8 27620.3 901.256   2
  -8   0   6 56193.1 782.037   2
  -8   0   4 251.848 124.933   2
  -8   0   2 40247.1 1178.16   2
  -8   0  -4 111936. 1397.76   2
  -8   0  -6 37347.0 620.779   2
  -8   0  -8 53796.7 828.511   2
  -8   0 -10 86152.8 1536.27   2
  -8   0 -14 62467.6 2054.19   2
  -8   2  17 3076.38 1211.29   2
  -8   2  16 7215.95 763.839   2
  -8   2  15 2359.82 725.933   2
  -8   2  14 1472.21 440.786   2
  -8   2  13 5769.49 387.945   2
  -8  -2  12 866.855 303.982   2
  -8   2  11 9463.74 380.144   2
  -8   2  10 1615.87 244.677   2
  -8   2   9 12652.0 341.736   2
  -8  -2   8 82743.2 1095.66   2
  -8   2   7 8581.16 279.970   2
  -8   2   6 7544.82 178.925   2
  -8   2   5 14815.6 439.296   2
  -8  -2   4 4028.24 213.079   2
  -8  -2   3 92.2088 189.233   2
  -8   2   1 24754.8 300.379   2
  -8   2   0 50568.2 1528.80   2
  -8  -2  -1 173.805 206.450   2
  -8  -2  -2 515.426 157.274   2
  -8  -2  -3 64228.8 584.447   2
  -8   2  -5 28941.3 313.453   2
  -8   2  -6 58076.6 738.530   2
  -8   2  -7 5591.51 344.817   2
  -8   2  -8 6356.38 423.275   2
  -8   2  -9 6349.08 536.378   2
  -8   2 -10 31678.2 654.090   2
  -8   2 -11 30364.7 743.194   2
   8   2  12 9883.00 1499.40   2
  -8   2 -13 12989.3 833.649   2
  -8   2 -14 3157.66 697.284   2
  -8   2 -15 1538.04 871.531   2
   8  -4 -16 2821.85 849.810   2
  -8   4  15 11701.2 545.619   2
  -8   4  14 188.594 463.161   2
  -8  -4  13 952.478 419.453   2
  -8   4  12 6234.46 372.290   2
  -8   4  11 1238.47 236.780   2
  -8   4  10 1184.77 184.512   2
  -8   4   9 105142. 1621.31   2
  -8   4   8 10081.9 393.750   2
  -8   4   7 25124.3 480.197   2
  -8   4   6 31649.0 682.148   2
   8   4  -5 36214.8 469.659   2
  -8  -4   4 23247.5 426.319   2
  -8  -4   2 49924.3 786.716   2
  -8   4   0 97919.2 2250.44   2
  -8   4  -1 14987.3 286.554   2
  -8   4  -2 23157.3 342.176   2
  -8   4  -3 106808. 833.780   2
  -8  -4  -4 27.5266 176.292   2
  -8  -4  -5 80599.2 741.324   2
   8  -4   6 51078.1 712.591   2
  -8   4  -7 823.475 280.431   2
  -8   4  -8 1935.22 369.523   2
  -8   4  -9 20618.2 642.336   2
   8  -4  10 686.521 416.115   2
  -8   4 -11 509.407 452.175   2
  -8   4 -12 4372.72 548.703   2
  -8   4 -13 329.261 646.951   2
  -8   4 -14 2372.80 977.160   2
  -8   6  16 488.949 1026.54   2
  -8  -6  15 24326.6 1049.25   2
  -8   6  14 2642.02 612.978   2
  -8   6  13 21604.4 871.982   2
  -8   6  12 5294.35 530.134   2
  -8   6  11 47.6591 398.942   2
  -8  -6  10 8069.46 499.354   2
   8   6  -9 85366.4 1100.52   2
   8  -6  -8 778.216 331.921   2
   8  -6  -7 226636. 4239.82   2
   8   6  -6 3579.79 587.964   2
   8   6  -5 14981.6 751.343   2
  -8  -6   4 656.227 167.095   2
   8   6  -3 54016.7 1117.00   2
   8   6  -2 57390.0 812.871   2
   8   6   0 16585.2 290.214   2
   8   6   1 95870.1 710.920   2
  -8   6  -2 2798.37 228.073   2
   8   6   3 35553.5 457.808   2
   8   6   4 1117.01 201.244   2
   8   6   5 156618. 1552.66   2
   8   6   6 23954.8 577.074   2
   8   6   7 45154.3 929.679   2
   8   6   8 1578.77 351.998   2
   8   6   9 68.6517 334.024   2
  -8   6 -10 823.643 398.937   2
   8   6  11 6023.97 990.411   2
  -8   6 -12 659.299 504.239   2
  -8   6 -13 3709.22 797.931   2
  -8   6 -14 7791.96 778.998   2
   8   8 -15 11744.9 1218.80   2
  -8  -8  14 187.367 695.299   2
  -8  -8  13 16296.9 877.347   2
  -8   8  12 5331.16 666.616   2
   8   8 -11 15984.3 924.670   2
   8   8 -10 12904.4 682.522   2
   8  -8  -9 30752.4 843.023   2
   8   8  -8 82.7190 410.828   2
   8   8  -7 23158.8 651.603   2
   8   8  -6 791.793 548.113   2
   8   8  -5 8653.32 312.581   2
  -8  -8   4 3507.06 250.707   2
  -8  -8   3 10987.4 377.935   2
  -8  -8   2 146.594 242.062   2
  -8  -8   1 24702.5 371.869   2
  -8  -8   0 8002.16 303.722   2
   8   8   1 60.1836 233.294   2
   8   8   2 1861.16 237.113   2
   8   8   3 20658.5 381.473   2
   8   8   4 657.544 213.799   2
   8  -8   5 18330.7 417.195   2
   8   8   6 5916.00 248.465   2
   8   8   7 4780.71 369.803   2
   8  -8   8 676.912 400.517   2
   8   8   9 1690.89 409.582   2
  -8  -8 -10 348.524 425.291   2
   8  -8  11 27995.6 1101.52   2
  -8   8 -12 25.7327 469.925   2
  -8   8 -13 7729.51 686.002   2
   8  10 -14 504.931 1061.81   2
  -8  10  13 381.602 648.732   2
   8  10 -12 5002.74 739.341   2
   8  10 -11 9613.13 945.112   2
   8 -10 -10 16780.3 934.336   2
  -8  10   9 471.436 562.672   2
  -8  10   8 2318.67 618.897   2
  -8  10   7 2223.25 474.045   2
   8  10  -6 10717.2 1114.11   2
  -8 -10   5 26950.8 1496.12   2
   8  10  -4 2815.50 299.900   2
  -8 -10   3 7708.85 379.735   2
  -8 -10   2 34414.3 459.321   2
  -8 -10   1 5386.64 392.887   2
  -8 -10   0 146.364 296.441   2
  -8  10  -1 62542.7 712.959   2
   8  10   2 16703.5 434.027   2
  -8 -10  -3 427.883 265.970   2
  -8 -10  -4 96223.5 630.595   2
  -8 -10  -5 4383.67 298.033   2
  -8 -10  -6 2709.17 329.770   2
  -8 -10  -7 10922.1 397.635   2
   8  10   8 2552.66 425.851   2
   8  10   9 1381.33 466.701   2
  -8 -10 -10 37916.4 873.461   2
  -8  10 -11 6085.34 715.745   2
   8  10  12 1262.75 764.123   2
   8 -12 -13 557.495 1084.88   2
   8  12 -12 9496.17 881.834   2
   8 -12 -11 113.213 879.051   2
   8 -12 -10 3332.83 701.871   2
  -8  12   9 4095.82 586.643   2
  -8  12   8 8502.51 607.559   2
  -8  12   7 4890.13 686.795   2
   8  12  -6 9191.37 313.641   2
  -8 -12   5 18.8797 547.290   2
  -8 -12   4 6621.48 336.394   2
  -8 -12   3 15513.3 518.346   2
  -8 -12   2 69896.6 975.856   2
  -8 -12   1 19072.0 549.916   2
  -8 -12   0 4237.59 440.258   2
  -8 -12  -1 824.481 301.796   2
   8  12   2 7426.85 387.588   2
  -8  12  -3-0.52309 304.486   2
  -8  12  -4 71541.9 816.801   2
   8  12   5 13459.7 776.373   2
   8  12   6 10503.8 470.935   2
  -8 -12  -7 8262.64 575.720   2
   8  12   8 6704.77 551.803   2
   8  12   9 7.43041 541.952   2
  -8  12 -10 13038.7 759.612   2
  -8  12 -11 46.7300 628.091   2
   8 -14 -12 543.889 1009.42   2
   8 -14 -11 233.858 782.429   2
   8 -14 -10 22167.1 1039.94   2
   8 -14  -9 143.672 537.008   2
  -8  14   8 471.581 487.505   2
  -8  14   7 2729.09 520.887   2
  -8  14   6 619.575 354.719   2
  -8 -14   5 341.422 341.395   2
  -8 -14   4 18134.1 772.329   2
  -8 -14   3 157.206 423.702   2
  -8 -14   2 7244.16 539.603   2
  -8 -14   1 39185.3 906.248   2
  -8 -14   0 14547.9 637.527   2
  -8 -14  -1 94.6232 394.916   2
  -8  14  -2 11363.4 573.196   2
  -8  14  -3 971.753 400.845   2
  -8  14  -4 2381.69 422.989   2
  -8  14  -5 12977.8 650.866   2
   8 -14   6 20857.1 763.758   2
  -8  14  -7 3166.30 578.685   2
  -8 -14  -8 2301.31 814.939   2
  -8  14  -9 370.697 665.993   2
  -8  14 -10 166.395 856.592   2
   8 -16 -10 9303.90 1142.61   2
   8 -16  -9 6486.56 826.172   2
  -8 -16   8 393.482 760.054   2
  -8 -16   7 12967.3 884.787   2
  -8 -16   6 19621.0 625.617   2
  -8 -16   5 2352.09 484.463   2
  -8 -16   4 353.465 488.579   2
  -8 -16   3 9028.83 737.089   2
  -8 -16   2 321.246 537.501   2
  -8 -16   1 13122.3 809.120   2
  -8 -16   0 25100.9 907.795   2
   8  16   1 3336.97 634.583   2
   8 -16   2 7852.45 590.405   2
   8 -16   3 4582.96 550.296   2
  -8  16  -4 8013.75 575.631   2
  -8  16  -5 11619.6 639.530   2
  -8  16  -6 7089.58 818.880   2
   8 -16   7 11632.7 855.461   2
  -8  16  -8 133.012 588.593   2
   8  18  -7 6906.48 950.386   2
  -8 -18   6-3.59586 629.452   2
  -8 -18   5 775.881 562.714   2
  -8 -18   4 2512.59 748.106   2
  -8 -18   3 4434.42 605.287   2
  -8 -18   2 258.695 488.229   2
  -8 -18   1 2629.23 529.497   2
  -8 -18   0 102.010 606.368   2
   8 -18   1 2780.18 701.644   2
   8 -18   2 2977.28 715.224   2
   8 -18   3 78.9303 623.914   2
   8 -18   4 51.9493 550.534   2
  -8  18  -5 1354.13 643.289   2
  -9   1  17 1655.07 1037.22   2
  -9   1  16 5349.61 725.029   2
  -9   1  15 7558.51 685.204   2
  -9   1  14 983.640 541.619   2
  -9   1  13 24727.3 610.317   2
  -9   1  12 2743.76 367.007   2
  -9   1  11 58393.1 634.725   2
  -9   1  10 7161.65 302.396   2
   9  -1  -9 28748.0 435.953   2
  -9  -1   8 16533.7 337.791   2
   9  -1  -7 84001.3 882.895   2
  -9   1   6 25911.6 364.969   2
  -9  -1   5 69065.8 1030.65   2
  -9  -1   4 4398.36 202.123   2
  -9   1   2 8128.63 187.468   2
  -9   1   1 394.830 146.251   2
  -9   1   0 910.476 189.958   2
   9  -1   1 50348.5 1119.42   2
   9  -1   2 1949.52 206.060   2
  -9  -1  -4 937.300 214.078   2
  -9  -1  -5 2315.19 228.572   2
  -9   1  -6 38013.3 436.454   2
  -9   1  -7 8918.92 220.411   2
  -9   1  -8 12676.8 590.606   2
  -9   1  -9 79502.7 984.513   2
  -9   1 -10 92.6239 344.471   2
  -9   1 -11 6844.40 628.190   2
  -9   1 -12 10445.3 745.381   2
  -9   1 -13 13699.2 827.134   2
  -9   1 -14 57.4402 777.092   2
  -9  -3  16 3761.89 935.068   2
  -9   3  15 2462.65 635.714   2
  -9   3  14 16.6950 440.498   2
  -9  -3  13 2216.12 426.620   2
  -9   3  12 11808.8 554.134   2
  -9  -3  11 10138.6 359.629   2
  -9   3  10 27367.8 448.012   2
  -9   3   9 186.293 209.301   2
   9  -3  -8 25859.1 454.709   2
  -9   3   7 16036.6 236.938   2
  -9   3   6 24569.2 519.884   2
  -9   3   5 26269.3 552.023   2
  -9  -3   4 16627.1 365.937   2
  -9  -3   3 11447.1 260.937   2
  -9   3   2 11300.5 246.090   2
  -9   3   1 17453.8 322.606   2
  -9  -3   0 20200.6 383.470   2
  -9  -3  -1 57812.0 584.181   2
  -9   3  -2 22949.4 452.227   2
  -9  -3  -3 39056.3 594.528   2
  -9  -3  -4 42100.2 500.780   2
  -9   3  -5 51935.5 403.389   2
  -9   3  -6 9323.20 377.035   2
  -9   3  -7 31899.9 571.774   2
  -9   3  -8 11692.9 472.137   2
  -9   3  -9 124.063 423.318   2
  -9   3 -10 17480.5 657.343   2
  -9   3 -11 13447.4 619.949   2
  -9   3 -12 454.431 565.579   2
  -9   3 -13 925.393 620.549   2
  -9   3 -14 2453.15 690.429   2
  -9   5  16 44042.1 1488.93   2
  -9   5  15 748.615 648.180   2
  -9   5  14 12564.4 733.567   2
  -9   5  13-51.6336 511.543   2
  -9   5  12 343.276 449.902   2
  -9   5  11 15044.1 665.266   2
  -9   5  10 52300.9 915.667   2
  -9   5   9 5083.88 411.354   2
  -9   5   8 3036.47 321.270   2
  -9   5   7 10154.0 401.344   2
   9   5  -6 340.097 248.439   2
   9   5  -5 1407.20 486.956   2
   9   5  -4 58926.0 1825.95   2
  -9  -5   3 26600.1 461.642   2
  -9  -5   2 67024.6 911.559   2
  -9  -5   1 46952.2 568.622   2
   9  -5   0 18284.2 401.061   2
   9  -5   1 4478.99 243.365   2
  -9   5  -2 6438.68 266.004   2
  -9   5  -3 4708.25 253.988   2
  -9   5  -4 99373.3 819.245   2
   9  -5   5 4243.29 166.401   2
   9  -5   6 19641.2 467.432   2
  -9   5  -7 992.032 344.470   2
   9  -5   8 7558.07 424.845   2
   9  -5   9 11624.1 506.762   2
  -9   5 -10 19286.9 776.530   2
   9   5  11 2580.36 775.522   2
  -9   5 -12 9584.66 704.139   2
  -9   5 -13 579.265 619.888   2
  -9   5 -14 1414.40 670.198   2
  -9   7  16 9048.02 1029.40   2
  -9   7  15 90.9888 717.403   2
  -9  -7  14 15478.7 899.265   2
  -9   7  13 2020.45 622.504   2
  -9   7  12 12623.6 669.911   2
   9  -7 -11 1901.81 577.987   2
  -9   7  10 68412.2 1189.15   2
  -9   7   9 458.168 435.959   2
   9   7  -8 8818.34 438.578   2
   9   7  -7 15974.2 717.470   2
   9   7  -6 11253.6 789.935   2
  -9  -7   5 326.088 157.366   2
  -9  -7   4 115808. 1255.97   2
  -9  -7   3 744.394 229.708   2
   9   7  -2 40856.6 856.744   2
  -9   7   1 6150.06 313.228   2
   9   7   0 22285.3 352.144   2
  -9   7  -1 6664.65 242.694   2
  -9   7  -2 12479.5 320.805   2
   9   7   3 135.376 250.573   2
   9   7   4 2500.12 244.789   2
   9  -7   5 10724.5 401.170   2
   9   7   6 7577.34 422.642   2
   9   7   7 1938.97 385.864   2
   9  -7   8 4828.87 426.121   2
  -9   7  -9 1687.66 414.719   2
  -9   7 -10 19162.4 659.812   2
  -9   7 -11 9433.67 598.258   2
   9  -7  12 241.343 538.595   2
  -9   7 -13 1168.94 609.544   2
  -9   9  15 6838.35 823.906   2
  -9   9  14 675.192 805.798   2
  -9  -9  13 477.699 752.234   2
  -9   9  12 15355.0 744.575   2
   9   9 -11 9899.76 864.458   2
  -9   9  10 1398.91 576.726   2
  -9   9   9 3129.47 583.355   2
   9  -9  -8 14100.3 812.272   2
   9   9  -7 10045.0 769.422   2
  -9  -9   5 21272.3 428.247   2
  -9  -9   4 3525.11 283.788   2
   9   9  -3 53.3435 257.116   2
  -9  -9   2 9121.84 406.127   2
  -9  -9   1 4067.82 426.408   2
   9   9   0 9817.92 352.238   2
   9   9   1 6567.41 328.103   2
   9   9   2 12282.5 427.288   2
   9   9   3 11951.6 293.582   2
   9   9   4 56556.5 644.181   2
   9   9   5 1348.91 291.383   2
   9   9   6 3576.99 320.092   2
   9   9   7-34.5711 337.554   2
   9   9   8 18905.0 684.162   2
   9   9   9 33582.2 770.924   2
  -9  -9 -10 18519.4 703.418   2
  -9   9 -11 725.152 575.069   2
  -9   9 -12 5495.03 620.760   2
  -9   9 -13 1206.91 687.206   2
   9  11 -14 92.0837 890.304   2
  -9 -11  13 18562.5 996.690   2
   9 -11 -12 707.792 852.525   2
   9 -11 -11 5659.25 913.702   2
   9 -11 -10 1443.05 877.788   2
  -9  11   9 19029.0 1225.75   2
  -9  11   8 2380.57 571.301   2
   9  11  -7 24579.1 1602.17   2
  -9 -11   6 19940.3 1001.30   2
  -9 -11   5 26130.3 644.800   2
  -9 -11   4 6433.58 393.236   2
   9  11  -3 13510.8 411.999   2
  -9 -11   2 907.093 161.736   2
  -9 -11   1 40608.8 737.576   2
  -9 -11   0 21703.4 491.791   2
  -9 -11  -1 47976.7 671.338   2
   9  11   2 405.068 334.173   2
  -9 -11  -3 16403.0 437.873   2
  -9 -11  -4 16757.7 544.009   2
  -9  11  -5 3165.49 353.922   2
  -9 -11  -6 1688.41 315.878   2
  -9 -11  -7 21075.6 604.436   2
   9  11   8 3639.19 549.480   2
   9  11   9 19785.2 670.426   2
  -9  11 -10 7323.20 670.630   2
  -9  11 -11 435.356 639.471   2
  -9  11 -12 1029.37 712.938   2
   9 -13 -13 387.628 801.738   2
   9 -13 -11 3095.32 1071.94   2
   9 -13 -10 480.012 721.495   2
   9 -13  -9 146.965 651.129   2
  -9  13   8-95.9739 706.089   2
   9 -13  -7 14958.0 705.336   2
  -9 -13   6 570.434 340.918   2
  -9 -13   5 36350.0 1114.12   2
  -9 -13   4 37.9637 424.166   2
  -9 -13   3 19794.4 983.442   2
  -9 -13   2-101.152 399.613   2
  -9 -13   1 4154.73 398.569   2
  -9 -13   0 341.402 368.089   2
  -9  13  -1 34333.3 617.739   2
   9  13   2 110.047 304.180   2
   9  13   3 13911.9 532.430   2
  -9  13  -4 814.346 419.353   2
  -9  13  -5 15339.0 614.565   2
   9 -13   6 77.5637 452.686   2
  -9  13  -7 10897.3 689.911   2
  -9  13  -8-27.4498 524.894   2
  -9  13  -9 10185.3 730.904   2
  -9  13 -10-50.6932 570.011   2
   9 -15 -11 11427.2 1207.45   2
   9 -15 -10 7017.99 1048.22   2
   9 -15  -9 103.506 577.372   2
  -9 -15   8 228.241 644.133   2
  -9 -15   7 6727.10 622.111   2
  -9 -15   6 2684.47 422.916   2
   9  15  -5 15495.2 870.309   2
  -9 -15   4 5222.06 732.814   2
  -9 -15   3 2024.44 502.581   2
  -9 -15   2 2600.88 481.637   2
  -9 -15   1 2390.40 467.703   2
  -9 -15   0 3637.82 511.326   2
   9 -15   1 11342.2 756.244   2
   9 -15   2 7509.86 816.342   2
  -9  15  -3 1004.97 470.591   2
   9 -15   4 2179.20 511.635   2
  -9  15  -5 92.0448 440.296   2
  -9  15  -6 28.2930 513.391   2
   9 -15   7 381.746 604.591   2
  -9  15  -8 4475.47 664.439   2
  -9  15  -9 998.973 733.393   2
  -9 -17   8 3828.93 642.485   2
  -9 -17   7 180.699 645.466   2
   9  17  -6 12.5409 683.982   2
  -9 -17   5 6849.99 687.002   2
  -9 -17   4 21075.6 1115.21   2
  -9 -17   3 5894.06 715.006   2
  -9 -17   2 1748.98 504.249   2
  -9 -17   1-3.81658 578.726   2
   9 -17   0 1808.81 639.276   2
   9 -17   1 2367.36 533.489   2
   9 -17   2 296.564 568.215   2
   9 -17   3 22.0139 600.915   2
   9  17   4 1424.19 603.550   2
  -9  17  -5 157.290 572.683   2
  -9  17  -6 1659.88 755.371   2
  -9 -19   4 637.631 588.546   2
  -9 -19   3 1556.57 580.629   2
  -9 -19   2 577.323 649.478   2
  -9 -19   1-121.914 658.297   2
  -9 -19   0 2777.32 558.859   2
   9  19   1 1250.88 698.761   2
   9 -19   2 156.220 1011.06   2
 -10   0  16 67466.8 1685.58   2
 -10   0  14 28929.4 1130.13   2
 -10   0  12 1736.53 483.987   2
 -10   0   8 26669.0 523.569   2
 -10   0   6 107018. 1055.01   2
 -10   0   4 43229.5 527.576   2
  10   0  -2 18727.2 368.169   2
  10   0   2 6307.75 391.413   2
 -10   0  -4 807.974 350.210   2
 -10   0  -6 80274.2 1008.48   2
 -10   0  -8 34042.1 587.585   2
 -10   0 -10 1405.74 1307.08   2
 -10   0 -12 11753.8 1098.36   2
 -10   0 -14 58559.4 1979.44   2
 -10  -2  16 17280.8 1168.69   2
 -10   2  15 4046.16 648.644   2
 -10  -2  14 67.5266 448.535   2
 -10  -2  13 18905.2 630.949   2
 -10   2  12 14245.6 460.496   2
 -10   2  11 9879.70 425.058   2
 -10   2  10 3423.02 304.547   2
 -10   2   9 16988.2 338.784   2
  10  -2  -8 42819.2 560.952   2
 -10   2   7 58305.2 1085.74   2
 -10   2   5 62575.3 865.476   2
 -10  -2   4 6212.82 390.942   2
 -10   2   3 30202.3 498.605   2
  10  -2  -2 68714.9 1893.55   2
 -10   2   1 37079.1 414.358   2
 -10   2  -1 1525.68 220.122   2
 -10  -2  -2 7717.33 277.890   2
 -10  -2  -3 702.389 211.125   2
 -10  -2  -4 24235.3 443.182   2
 -10   2  -5 286.684 200.863   2
 -10   2  -6 73169.0 647.884   2
 -10   2  -7 681.767 289.716   2
 -10   2  -8 13743.1 608.139   2
 -10   2  -9 859.564 377.928   2
 -10   2 -10 1155.20 390.872   2
 -10  -2 -11 9054.24 789.674   2
 -10   2 -12 10233.0 743.330   2
 -10   2 -13 10014.0 778.332   2
 -10   2 -14 6481.22 749.325   2
 -10   4  16 180.412 869.254   2
 -10   4  15 33037.4 1289.90   2
 -10   4  14 10340.9 710.962   2
 -10   4  13 1358.31 268.576   2
 -10   4  12 1792.59 232.521   2
 -10   4  11 8360.65 542.177   2
 -10   4  10 5901.49 470.022   2
 -10   4   9 15023.4 591.869   2
 -10   4   8 3281.30 232.725   2
 -10  -4   7-3.84275 200.689   2
 -10   4   6 21295.5 502.845   2
 -10  -4   5 11509.7 344.276   2
 -10  -4   4 28108.3 452.530   2
 -10  -4   3 19624.8 464.710   2
 -10   4   2 92457.4 2292.96   2
 -10   4   0 131300. 2903.10   2
 -10  -4  -1 6507.48 283.141   2
 -10   4  -2 401.977 218.903   2
 -10   4  -3 523.397 214.161   2
 -10   4  -4 9005.59 296.752   2
 -10   4  -5 29421.6 372.517   2
 -10  -4  -6 24917.1 561.998   2
 -10  -4  -7 1689.76 330.629   2
 -10   4  -8 743.094 339.800   2
 -10   4  -9 2428.69 438.264   2
 -10   4 -10 4956.32 439.446   2
 -10   4 -11 22.1422 430.458   2
 -10   4 -12-119.973 643.342   2
 -10   4 -13 9.02188 621.212   2
 -10   4 -14 80.1118 630.072   2
 -10   6  16 4894.77 913.758   2
 -10   6  15 18061.6 1198.89   2
 -10  -6  14 119.483 816.683   2
 -10   6  13 518.367 541.825   2
 -10   6  12 719.417 458.020   2
 -10   6  11 39753.7 726.517   2
 -10   6  10 10971.6 529.827   2
 -10   6   9 3105.21 397.665   2
 -10   6   8 714.876 378.259   2
 -10   6   7 26363.8 627.655   2
  10   6  -6 35429.2 1149.31   2
  10   6  -5 66184.7 856.628   2
 -10  -6   4 1872.65 236.523   2
 -10  -6   3 4408.33 316.285   2
 -10  -6   2 864.666 217.016   2
 -10   6   1 76043.8 785.925   2
 -10   6   0 206.096 195.220   2
 -10   6  -1 30336.0 457.212   2
 -10   6  -2 6027.64 361.952   2
  10  -6   3 1865.28 289.477   2
 -10   6  -4 1039.07 267.324   2
  10  -6   5 30085.9 468.076   2
 -10   6  -6 450.981 302.475   2
  10  -6   7 6050.70 423.558   2
  10  -6   8 149.696 360.804   2
 -10   6  -9 206.805 384.034   2
 -10   6 -10 6194.61 519.457   2
 -10   6 -11 595.432 495.437   2
  10  -6  12 174.711 674.900   2
 -10   6 -13 123.736 740.948   2
 -10   8  15 3933.01 964.408   2
 -10   8  14-171.767 698.612   2
 -10   8  13 11614.6 1097.64   2
 -10  -8  12 51.0125 609.832   2
  10   8 -11 404.756 607.679   2
 -10   8  10 3850.21 523.090   2
  10  -8  -9 38953.2 1130.42   2
  10   8  -8 180.344 609.353   2
  10   8  -7 72606.8 1273.40   2
 -10  -8   6 1205.54 477.789   2
 -10  -8   5 3963.81 276.086   2
 -10  -8   4 7681.89 347.800   2
 -10  -8   3 14803.5 422.508   2
  10   8  -2 3114.86 366.165   2
 -10  -8   1 34177.2 517.401   2
  10   8   0 3.99881 223.885   2
  10   8   1 43646.6 489.242   2
  10   8   2 4364.66 310.836   2
  10   8   3 496.664 275.895   2
  10   8   4 129.342 241.711   2
  10   8   5 30115.0 590.958   2
  10   8   6 11203.2 273.942   2
  10   8   7 25.5084 414.897   2
 -10   8  -8 3010.58 449.227   2
 -10   8  -9 518.688 415.860   2
 -10   8 -10 168.528 474.418   2
 -10   8 -11 6657.14 673.567   2
 -10   8 -12 3717.96 600.030   2
  10  -8  13 4010.74 924.153   2
 -10 -10  14 15469.0 1006.99   2
 -10 -10  13 4059.63 896.800   2
  10  10 -12 2480.38 834.588   2
  10 -10 -11 722.686 1282.22   2
  10 -10 -10 40918.4 1332.02   2
 -10  10   9 2663.34 616.327   2
  10 -10  -8 8794.09 861.150   2
  10  10  -7 14664.3 1357.93   2
 -10 -10   6 24579.0 1575.90   2
 -10 -10   5 7514.79 380.225   2
 -10 -10   4 43510.4 687.925   2
 -10 -10   3 23729.0 640.000   2
 -10 -10   2 1090.94 265.961   2
 -10 -10   1 35941.4 639.390   2
  10  10   0 28834.0 537.553   2
 -10  10  -1 1066.88 315.743   2
  10  10   2 3415.30 358.384   2
  10  10   3 13064.2 481.035   2
  10  10   4-0.88366 253.495   2
  10  10   5 24775.0 498.243   2
  10  10   6 8885.80 419.815   2
 -10 -10  -7 11.3085 369.817   2
 -10 -10  -8 21137.9 720.083   2
  10  10   9 8655.43 620.286   2
 -10  10 -10 211.782 595.016   2
 -10  10 -11 4462.34 605.376   2
 -10  10 -12 3730.57 630.965   2
  10 -12 -13-191.227 1175.76   2
 -10 -12  12 649.394 1498.98   2
  10 -12 -11 583.016 923.998   2
  10 -12 -10 19509.9 1015.05   2
  10 -12  -9 3828.19 774.643   2
 -10  12   8 4688.63 658.378   2
 -10 -12   7 4.88578 584.400   2
 -10 -12   6 3493.13 195.963   2
 -10 -12   5 181.675 257.198   2
 -10 -12   4 31788.3 570.611   2
  10  12  -3 3321.20 337.489   2
 -10 -12   2 12619.7 549.817   2
 -10 -12   1 8590.71 474.507   2
  10  12   0 34217.5 618.020   2
 -10 -12  -1-25.9805 291.256   2
  10  12   2 33364.8 576.568   2
  10  12   3 124.533 295.845   2
 -10 -12  -4 2461.98 426.652   2
  10  12   5 4754.91 447.600   2
  10  12   6 31046.7 685.630   2
  10  12   7 4807.97 585.440   2
 -10 -12  -8 9072.74 704.734   2
 -10  12  -9 2084.61 579.533   2
 -10  12 -10-5.65115 551.366   2
 -10  12 -11 279.861 603.446   2
  10 -14 -12 2585.63 2373.96   2
  10 -14 -11 971.420 1232.82   2
 -10 -14  10 2038.05 903.885   2
 -10 -14   9 100.651 598.747   2
 -10 -14   8 1507.96 612.456   2
 -10 -14   7 124.867 583.284   2
 -10 -14   6 1942.66 388.260   2
 -10 -14   5 195.821 629.596   2
  10  14  -4-70.9690 793.457   2
 -10 -14   3 3.36100 439.229   2
 -10 -14   2 61.4960 413.699   2
 -10 -14   1 6956.33 570.312   2
 -10  14   0 7709.64 560.709   2
 -10  14  -1 491.336 425.417   2
 -10  14  -2 3161.38 465.464   2
 -10  14  -3 902.669 420.133   2
 -10  14  -4 6.41857 549.692   2
  10  14   5 2243.04 596.774   2
 -10  14  -6 6115.73 745.192   2
 -10  14  -7 59.5966 616.152   2
  10 -14   8 196.119 633.832   2
 -10  14  -9 537.986 582.019   2
 -10 -16   9 512.943 606.412   2
 -10 -16   8 611.577 582.109   2
 -10 -16   7 390.405 583.385   2
 -10 -16   6 10665.4 778.057   2
  10  16  -5 7772.49 658.513   2
 -10 -16   4-115.037 658.207   2
 -10 -16   3 310.784 474.270   2
 -10 -16   2 1648.51 527.181   2
 -10 -16   1-4.23077 474.725   2
  10 -16   0 3813.98 658.159   2
  10 -16   1 3571.22 545.018   2
  10 -16   2 4192.35 561.738   2
 -10  16  -3 334.575 606.235   2
 -10  16  -4-19.3981 576.309   2
 -10  16  -5 207.815 644.057   2
 -10  16  -6 104.834 554.596   2
 -10  16  -7 1145.25 620.353   2
 -10 -18   6 152.509 599.651   2
  10  18  -5 1145.27 1135.06   2
 -10 -18   4 4941.76 644.798   2
 -10 -18   3 1926.10 670.303   2
 -10 -18   2 70.4413 522.787   2
 -10 -18   1 2359.71 616.380   2
 -10 -18   0 65.7387 475.209   2
  10 -18   1 6129.89 652.042   2
  10 -18   2 3005.82 672.239   2
  10 -18   3 153.598 535.060   2
  10 -18   4 103.249 579.980   2
 -11   1  16 169.727 908.166   2
 -11   1  15 6951.19 720.482   2
 -11   1  14 2182.75 525.589   2
 -11  -1  13 1187.93 424.538   2
 -11   1  12 13102.1 492.363   2
 -11   1  11 133305. 1634.59   2
 -11   1  10 21401.0 432.408   2
 -11  -1   9 997.117 235.183   2
 -11   1   8 4708.45 262.495   2
 -11   1   7 8867.47 314.890   2
 -11  -1   6 20963.6 356.392   2
 -11   1   4 72265.3 902.153   2
  11  -1  -3 4248.48 171.736   2
 -11   1   2 5813.12 214.597   2
 -11   1   0 2165.76 234.584   2
  11  -1   1 32986.5 482.403   2
  11   1   2 12563.8 395.141   2
  11  -1   3 3255.06 278.273   2
 -11  -1  -4 1839.94 277.039   2
  11  -1   5 107679. 1765.67   2
 -11   1  -6 330.651 343.595   2
 -11   1  -7 10984.5 323.676   2
 -11   1  -8 2958.77 396.977   2
 -11   1  -9 21367.0 600.010   2
 -11   1 -10 2067.68 561.705   2
 -11  -1 -11 42607.7 1227.79   2
 -11   1 -12 1696.98 716.148   2
 -11   1 -13 6708.97 866.389   2
 -11   1 -14-127.117 638.417   2
 -11   3  16 6895.47 874.499   2
 -11   3  15 16388.8 928.415   2
 -11   3  14 181.831 468.354   2
 -11   3  13 960.306 427.624   2
 -11   3  12 938.844 467.353   2
 -11   3  11 19283.0 392.459   2
 -11   3  10 14528.5 335.684   2
 -11   3   9 31400.1 389.574   2
 -11  -3   8 22823.7 483.577   2
 -11   3   7 48196.8 797.407   2
 -11   3   6-60.0964 313.937   2
 -11  -3   5 32668.4 496.168   2
 -11  -3   4 14313.2 453.710   2
 -11   3   3 46063.5 799.674   2
 -11   3   2 30044.4 447.963   2
 -11   3   1 32092.9 439.954   2
 -11  -3   0 1.38777 230.689   2
 -11  -3  -1 61029.0 788.625   2
 -11  -3  -2 2509.87 231.706   2
 -11   3  -3 6506.18 287.336   2
 -11   3  -4 17664.1 397.046   2
 -11   3  -5 38760.8 530.980   2
 -11  -3  -6 43.7204 287.455   2
 -11   3  -7 9109.78 418.463   2
 -11   3  -8 5251.34 409.053   2
 -11   3  -9 908.341 380.390   2
 -11   3 -10 7231.51 527.437   2
 -11   3 -11 18973.4 830.701   2
 -11  -3 -12 81.9423 807.113   2
 -11   3 -13 591.629 618.546   2
 -11   5  16 27725.1 1201.83   2
 -11   5  15 835.965 708.487   2
 -11   5  14 2394.97 700.426   2
 -11   5  13 1589.38 628.577   2
 -11   5  12 10488.9 566.612   2
 -11   5  11 4997.56 582.914   2
 -11   5  10 14402.7 538.476   2
 -11   5   9 1171.01 350.487   2
 -11   5   8 1248.11 227.935   2
 -11   5   7 106.211 518.833   2
 -11   5   6 1572.29 168.457   2
 -11  -5   5 1455.18 222.682   2
 -11  -5   4 411.571 146.605   2
 -11  -5   3 188.436 196.108   2
 -11   5   2 524.599 239.042   2
  11  -5  -1 24604.3 441.143   2
 -11   5   0 37.4201 204.902   2
 -11   5  -1 496.789 258.336   2
 -11   5  -2 25449.2 430.760   2
  11  -5   3 7757.64 330.751   2
 -11   5  -4 73289.2 680.788   2
 -11   5  -5 1039.49 237.270   2
 -11  -5  -6 9402.10 423.855   2
  11  -5   7 9435.25 478.877   2
  11  -5   8 17356.2 701.238   2
 -11   5  -9 7404.53 718.386   2
  11   5  10 9897.71 917.045   2
 -11   5 -11 1175.26 518.940   2
 -11   5 -12 598.742 606.984   2
  11  -5  13 237.640 700.105   2
 -11   7  15 1210.47 767.049   2
 -11   7  14 73.5215 689.876   2
 -11  -7  13 477.466 795.982   2
 -11   7  12 11570.7 619.019   2
 -11  -7  11 6482.61 648.494   2
 -11   7  10 60272.8 947.908   2
 -11   7   9 456.729 415.935   2
 -11   7   8 595.648 538.647   2
  11   7  -7-9.09017 412.086   2
 -11  -7   6 5839.96 574.382   2
 -11  -7   5 41867.3 704.708   2
 -11  -7   4 82845.3 1301.91   2
 -11  -7   3 29068.6 560.021   2
 -11  -7   2 24646.9 574.837   2
 -11   7   1 3190.92 270.136   2
 -11   7   0 44.1669 247.276   2
  11  -7   1 9013.56 365.196   2
 -11   7  -2 7761.56 363.371   2
 -11   7  -3 5727.80 338.035   2
  11  -7   4 136.159 246.714   2
  11  -7   5 5032.75 398.725   2
  11  -7   6 671.571 323.071   2
  11  -7   7 2729.66 383.132   2
 -11   7  -8 8362.31 556.436   2
 -11   7  -9 440.519 421.930   2
 -11   7 -10 4891.80 543.901   2
 -11   7 -11 3296.97 559.858   2
 -11   7 -12 366.055 603.470   2
 -11   7 -13 154.278 711.470   2
 -11  -9  15 3311.06 1983.88   2
 -11  -9  14 5866.51 1006.01   2
 -11   9  13 1155.59 765.133   2
 -11  -9  12 16103.6 1403.41   2
  11  -9 -11 13676.2 1110.33   2
  11  -9 -10 8082.65 870.477   2
  11  -9  -9 13950.5 707.944   2
  11  -9  -8 56201.9 1283.23   2
 -11  -9   7 25712.3 952.641   2
 -11  -9   6 789.882 514.158   2
 -11  -9   5 12875.6 432.629   2
 -11  -9   4 29816.0 554.988   2
 -11  -9   3 6728.79 372.848   2
 -11  -9   2 82433.7 984.987   2
  11   9  -1 52580.6 605.756   2
 -11   9   0 7873.43 283.222   2
 -11   9  -1 98.5670 257.825   2
  11   9   2 1086.19 375.636   2
  11   9   3 691.605 355.463   2
  11   9   4 56657.9 823.100   2
  11   9   5 16845.6 589.885   2
  11   9   6 7029.43 360.264   2
  11   9   7 303.520 467.451   2
 -11   9  -8 208.452 410.630   2
 -11   9  -9 4439.89 505.155   2
 -11   9 -10 13468.0 766.338   2
 -11   9 -11 3953.07 598.858   2
 -11   9 -12 111.825 556.312   2
  11 -11 -14 115.591 1888.77   2
 -11 -11  13 1209.82 1256.06   2
  11 -11 -11 66901.4 3451.29   2
  11 -11 -10 3294.52 1058.51   2
  11  11  -9 7395.31 935.203   2
 -11 -11   8 406.370 613.870   2
 -11 -11   7 6559.69 841.801   2
 -11 -11   6 2071.28 1020.13   2
 -11 -11   5 42732.3 637.806   2
 -11 -11   4 1852.07 330.335   2
 -11 -11   3 665.785 346.566   2
 -11 -11   2 1688.77 420.098   2
 -11 -11   1 28379.1 631.931   2
  11  11   0 2402.37 335.027   2
 -11 -11  -1 40862.8 711.658   2
  11  11   2 5378.67 392.422   2
  11  11   3 1596.00 348.234   2
 -11  11  -4 17391.6 502.482   2
  11  11   5 29959.7 637.630   2
 -11 -11  -6 1584.63 500.134   2
 -11 -11  -7 13867.0 716.822   2
  11  11   8 9692.82 624.433   2
 -11 -11  -9 658.466 513.888   2
 -11  11 -10 6119.62 776.048   2
 -11  11 -11 12100.9 796.365   2
  11 -13 -12-120.250 2154.46   2
  11 -13 -11 709.018 1228.07   2
  11 -13 -10-81.4966 855.358   2
 -11 -13   9 230.931 700.825   2
 -11 -13   8 768.202 690.716   2
 -11 -13   7 2135.81 653.243   2
 -11 -13   6 91.7368 302.576   2
 -11 -13   5 145.666 521.716   2
 -11 -13   4 276.293 605.810   2
  11  13  -3 15530.5 1303.51   2
 -11 -13   2 1477.26 551.155   2
 -11 -13   1 9837.54 860.638   2
 -11  13   0 160.834 390.986   2
 -11  13  -1 4959.96 449.738   2
 -11  13  -2 530.210 409.775   2
 -11  13  -3 21108.1 698.755   2
 -11  13  -4 766.214 498.529   2
 -11  13  -5 21336.0 764.333   2
 -11  13  -6 24.1698 610.772   2
 -11  13  -7 4325.21 611.147   2
  11 -13   8 234.495 785.946   2
 -11  13  -9 4747.24 674.632   2
 -11 -15  10 7610.19 1025.99   2
 -11 -15   9 1016.05 734.496   2
 -11 -15   8 8032.50 1019.12   2
 -11 -15   7 5356.52 916.232   2
 -11 -15   6 1983.60 755.526   2
 -11 -15   5 483.588 683.830   2
 -11 -15   4 154.539 640.955   2
 -11  15   3 199.570 817.451   2
  11 -15  -2 2635.30 585.717   2
  11 -15  -1 3778.79 599.218   2
  11 -15   0 2223.45 902.102   2
  11 -15   1 848.086 482.277   2
 -11  15  -2 285.624 441.392   2
 -11  15  -3 1510.80 571.426   2
 -11  15  -4 742.099 477.911   2
 -11  15  -5 20.4450 526.072   2
 -11  15  -6 2180.82 600.441   2
 -11  15  -7 1501.54 611.799   2
 -11  15  -8 643.825 614.888   2
 -11 -17   8 862.330 644.709   2
 -11 -17   7 3448.12 671.141   2
 -11 -17   6 555.147 592.869   2
 -11 -17   5 3494.84 810.649   2
  11  17  -4 2157.53 719.686   2
 -11 -17   3 356.974 512.118   2
 -11 -17   2 1114.73 531.527   2
 -11 -17   1 536.259 549.464   2
 -11 -17   0 3709.84 576.003   2
  11  17   1 357.591 566.738   2
  11  17   2 1834.72 601.734   2
  11  17   3 365.028 614.166   2
 -11  17  -4 68.6964 600.293   2
 -11  17  -5 301.259 782.112   2
  12   0 -16 13688.7 1951.15   2
 -12   0  14 776.095 840.440   2
 -12   0  12 33009.6 864.423   2
  12   0 -10 110301. 3432.36   2
 -12   0   8 7762.88 485.928   2
  12   0  -4 8063.87 259.749   2
  12   0  -2 83549.3 1476.98   2
  12   0   2 34416.1 758.645   2
  12   0   4 36933.8 843.568   2
 -12   0  -6 105797. 1475.86   2
 -12   0  -8 3923.54 1154.82   2
 -12   0 -10 41119.7 1498.03   2
  12   0  12 5226.62 1291.10   2
 -12   2  16 7399.14 891.356   2
 -12   2  15 3966.22 687.309   2
 -12  -2  14 9399.57 617.023   2
 -12   2  13 3274.08 432.856   2
 -12   2  12 7605.84 414.230   2
 -12   2  11 352.481 322.641   2
 -12   2  10 2293.55 236.267   2
 -12  -2   9 31655.4 606.522   2
 -12   2   8 17696.8 471.032   2
 -12  -2   7 23786.9 596.898   2
 -12  -2   6 9367.86 352.019   2
 -12   2   5 19579.8 489.310   2
 -12   2   4 17504.0 506.714   2
 -12   2   3 61246.2 611.532   2
 -12   2   2 18631.0 351.273   2
 -12   2   1 5151.31 253.532   2
 -12   2   0 37086.1 603.920   2
 -12   2  -1 5433.74 272.232   2
 -12  -2  -2 20875.5 397.392   2
 -12  -2  -3 42028.4 577.927   2
 -12  -2  -4 21319.6 499.243   2
 -12  -2  -5 7342.13 326.538   2
 -12   2  -6 25337.8 415.308   2
 -12   2  -7 664.967 337.714   2
 -12   2  -8 22020.4 579.180   2
 -12   2  -9 2292.32 414.925   2
 -12  -2 -10 22419.6 812.993   2
 -12   2 -11 67.7620 604.576   2
 -12  -2 -12 5225.47 762.166   2
 -12   2 -13 5103.35 695.612   2
 -12   4  16 191.329 928.128   2
 -12   4  15 2474.85 759.189   2
 -12   4  14 6107.58 684.944   2
 -12   4  13 417.012 592.627   2
 -12   4  12 313.056 405.581   2
 -12   4  11 39792.1 615.140   2
 -12   4  10 2080.60 148.302   2
 -12   4   9 7760.78 376.452   2
 -12  -4   8 4637.50 357.440   2
 -12   4   7 15620.8 470.344   2
 -12  -4   6 165.684 227.379   2
 -12   4   5 10053.1 359.558   2
 -12  -4   4 135.708 241.093   2
 -12   4   3 32940.8 370.591   2
 -12  -4   2 50739.7 620.322   2
 -12  -4   1 128627. 1596.82   2
 -12  -4   0 3894.32 251.540   2
 -12   4  -1 179.616 227.801   2
 -12   4  -2 354.668 266.050   2
 -12   4  -3 12475.8 382.209   2
 -12   4  -4 19784.5 451.469   2
 -12   4  -5 83528.0 851.465   2
 -12  -4  -6 20809.6 544.517   2
 -12  -4  -7 10660.3 464.674   2
 -12   4  -8 14365.2 517.630   2
 -12   4  -9 1709.35 426.451   2
 -12   4 -10 152.057 746.975   2
 -12   4 -11 10412.1 735.569   2
 -12   4 -12 622.565 575.502   2
  12  -4  13 1907.08 743.841   2
 -12   6  15 1747.99 767.133   2
 -12   6  14-59.5994 621.791   2
 -12   6  13 1715.15 806.706   2
 -12   6  12 513.336 540.086   2
 -12  -6  11 17580.2 717.568   2
 -12   6  10 10798.7 474.379   2
 -12   6   9 1939.36 193.186   2
 -12   6   8 64.5856 539.790   2
 -12   6   7 3648.49 465.802   2
 -12  -6   6 12144.2 425.758   2
 -12  -6   5 12739.6 436.645   2
 -12  -6   4 245.575 203.887   2
 -12  -6   3 31822.6 486.227   2
 -12   6   2 16234.4 440.970   2
 -12   6   1 20025.6 517.246   2
 -12   6   0 1142.27 257.488   2
 -12   6  -1 21070.8 500.312   2
 -12   6  -2 1757.27 286.839   2
 -12   6  -3 654.470 258.806   2
 -12   6  -4 426.764 263.911   2
  12  -6   5 32121.7 656.563   2
  12  -6   6 12.5257 347.346   2
  12  -6   7 34266.7 664.490   2
 -12   6  -8 7707.65 492.933   2
 -12   6  -9 1968.00 553.424   2
 -12   6 -10 4399.94 643.944   2
 -12   6 -11 7971.01 754.159   2
 -12   6 -12 4.85573 740.027   2
 -12   8  15 2868.33 812.658   2
 -12   8  14 3363.52 912.983   2
 -12   8  13 12818.9 1046.47   2
 -12   8  12 7170.58 790.087   2
 -12   8  11 2838.47 770.012   2
  12  -8 -10 11414.8 697.178   2
 -12   8   9 16590.7 662.910   2
  12   8  -8 7557.24 604.269   2
  12   8  -7 20442.5 1068.96   2
 -12  -8   6 24607.6 330.034   2
 -12  -8   5 52777.4 844.989   2
 -12  -8   4 44630.4 675.265   2
 -12  -8   3 24401.7 561.191   2
 -12   8   2 16113.4 447.177   2
 -12   8   1 8085.38 332.635   2
 -12   8   0 9488.63 376.454   2
 -12   8  -1 36967.8 570.437   2
 -12   8  -2 8007.40 374.130   2
 -12   8  -3 1199.03 299.177   2
  12  -8   4 37.4398 279.124   2
  12  -8   5 65.8327 278.627   2
  12  -8   6 6893.70 302.062   2
  12   8   7-31.5184 422.554   2
 -12   8  -8 22.5831 498.397   2
 -12   8  -9 3504.98 545.637   2
 -12   8 -10 477.333 501.952   2
 -12   8 -11 774.269 530.764   2
 -12   8 -12 1709.84 661.453   2
 -12  10  14 959.211 867.308   2
  12 -10 -11 9028.49 2104.20   2
  12 -10 -10 9518.44 1935.61   2
  12 -10  -9 2286.85 713.352   2
  12  10  -8 51.6064 658.483   2
 -12 -10   7 8385.27 755.427   2
 -12 -10   6 79526.5 1465.62   2
 -12 -10   5 20989.3 549.910   2
 -12 -10   4-11.8710 290.198   2
 -12 -10   3 7061.46 414.132   2
 -12 -10   2 38603.9 762.628   2
 -12  10   1 29486.9 425.661   2
  12  10   0 59008.2 510.457   2
 -12  10  -1 26236.0 670.822   2
 -12  10  -2 1455.43 269.454   2
 -12  10  -3 3675.80 371.513   2
  12 -10   4 42718.7 719.397   2
  12 -10   5 3456.68 384.034   2
 -12  10  -6 2967.41 481.779   2
 -12  10  -7 7648.16 635.112   2
  12  10   8 1186.41 501.403   2
 -12  10  -9 10908.2 641.192   2
 -12  10 -10 15296.3 926.835   2
 -12  10 -11 65.0565 624.545   2
  12 -12 -13 740.118 2041.86   2
  12 -12 -12 19046.4 2599.07   2
  12 -12  -9-38.6974 784.304   2
 -12 -12   8 315.318 645.436   2
 -12 -12   7 3852.75 829.312   2
 -12 -12   6 24469.5 566.727   2
 -12 -12   5 736.543 654.798   2
 -12 -12   4 163.480 608.564   2
 -12 -12   3 273.391 466.349   2
 -12  12   2 565.721 513.567   2
 -12 -12   1 7.87567 436.777   2
 -12  12   0 42792.0 845.144   2
 -12  12  -1 3491.07 484.652   2
 -12  12  -2 12377.1 582.980   2
 -12  12  -3 4331.22 467.749   2
 -12  12  -4 12204.2 594.757   2
 -12  12  -5 591.442 470.964   2
  12 -12   6 20800.9 959.125   2
 -12  12  -7 448.293 586.912   2
 -12  12  -8 4929.39 637.610   2
  12 -12   9 4564.38 755.610   2
 -12  12 -10 16405.2 859.060   2
 -12 -14  11 123.435 841.250   2
 -12 -14  10 8335.01 882.111   2
  12 -14  -9 175.620 1243.91   2
 -12 -14   8 3961.66 795.667   2
 -12 -14   6 16942.5 1130.64   2
 -12 -14   5 2848.87 768.832   2
 -12 -14   4 7972.35 896.306   2
 -12 -14   3 183.523 656.165   2
  12 -14  -2 22705.4 1224.01   2
 -12  14   1 2384.52 511.380   2
  12 -14   0 9339.33 776.327   2
 -12  14  -1 14072.9 742.623   2
  12  14   2 495.286 531.654   2
 -12  14  -3 859.232 610.195   2
 -12  14  -4 2568.52 656.856   2
 -12  14  -5 1201.18 571.678   2
 -12  14  -6 11565.4 877.593   2
 -12  14  -7 1484.07 610.453   2
 -12  14  -8 3129.49 641.059   2
 -12 -16   9 1896.08 963.744   2
 -12 -16   8 491.902 837.815   2
 -12 -16   7-86.4224 787.819   2
 -12 -16   6 5588.56 924.327   2
 -12 -16   5 278.415 727.852   2
 -12 -16   4 213.388 538.293   2
  12 -16  -3 5772.31 715.908   2
 -12 -16   2 431.521 625.290   2
 -12 -16   1 3045.44 619.415   2
  12 -16   0 491.375 633.667   2
  12 -16   1 2911.97 560.180   2
  12 -16   2 137.547 533.584   2
  12  16   3 2057.89 637.319   2
 -12  16  -4 33.6441 503.552   2
 -12  16  -5 2573.66 735.136   2
 -12  16  -6 1722.72 638.295   2
 -12 -18   5 3995.19 712.412   2
 -12 -18   4-68.3964 559.867   2
 -12 -18   3 23.6519 562.668   2
 -12 -18   2 348.833 695.335   2
 -12 -18   1 1431.40 530.538   2
  12 -18   0 1525.21 537.012   2
  12  18   1 6758.88 762.352   2
  12 -18   2 222.652 696.838   2
 -13   1  16 35.2827 785.740   2
 -13  -1  15 1470.06 863.511   2
 -13   1  14 829.803 676.838   2
 -13   1  13 13710.9 715.520   2
 -13   1  12 276.320 332.510   2
 -13   1  11 15224.3 511.121   2
 -13   1  10 14049.3 567.768   2
 -13   1   9 1765.67 378.968   2
 -13  -1   8 10562.3 320.392   2
 -13  -1   7 117621. 1209.47   2
 -13   1   6 3623.97 252.280   2
 -13  -1   5 15984.1 399.154   2
  13  -1  -4 45670.4 587.120   2
  13  -1  -3 20464.4 364.576   2
 -13   1   2 10962.7 343.478   2
 -13   1   0 21489.5 433.389   2
 -13   1  -1 805.938 227.690   2
 -13   1  -2 7291.66 330.393   2
 -13   1  -3 61405.3 701.769   2
 -13   1  -4 25.1532 294.780   2
 -13  -1  -5 91025.7 847.201   2
 -13   1  -6 11414.6 394.306   2
 -13   1  -7 2142.06 326.587   2
 -13  -1  -8 10979.7 575.794   2
 -13   1  -9 8526.93 575.382   2
 -13   1 -10 161.496 618.426   2
 -13   1 -11 12516.3 902.987   2
 -13   1 -12 1221.86 697.946   2
 -13  -1 -13 138.498 677.482   2
 -13   3  16 4088.77 855.480   2
 -13   3  15 5670.18 842.538   2
 -13   3  14 28.5801 441.922   2
 -13  -3  13 2680.57 476.884   2
 -13   3  12 688.768 396.407   2
 -13   3  11 746.388 530.165   2
 -13   3  10 10714.3 517.228   2
 -13   3   9 67.5087 272.962   2
 -13  -3   8 8312.38 350.843   2
 -13  -3   7 2050.40 285.458   2
 -13  -3   6 2102.98 312.853   2
 -13   3   5 16408.8 431.166   2
 -13   3   4 4477.91 329.557   2
 -13   3   3 5204.08 227.297   2
 -13   3   2 52331.5 571.768   2
  13  -3  -1 5177.82 299.623   2
 -13   3   0 1200.79 255.260   2
 -13  -3  -1 7436.31 301.753   2
 -13  -3  -2 4.50103 230.852   2
 -13  -3  -3 62725.0 697.321   2
 -13  -3  -4 41838.0 734.221   2
 -13   3  -5 63178.7 687.742   2
 -13   3  -6 741.560 244.690   2
 -13   3  -7 12992.2 509.780   2
 -13   3  -8 597.102 371.622   2
 -13   3  -9 5222.18 479.855   2
 -13   3 -10 2751.20 559.451   2
 -13   3 -11 45515.7 1285.44   2
 -13   3 -12 1067.75 687.674   2
 -13   3 -13 7094.99 732.538   2
 -13   5  16 11325.1 1183.73   2
  13   5 -15 1028.24 1416.50   2
 -13   5  14 1815.79 712.302   2
 -13   5  13 3696.05 685.641   2
 -13   5  12 506.634 722.951   2
 -13  -5  11 1059.97 746.288   2
 -13   5  10 375.639 551.338   2
 -13   5   9 1070.02 643.012   2
 -13  -5   8 4940.58 267.468   2
 -13   5   7 167.368 252.521   2
 -13  -5   6 14254.8 509.429   2
 -13  -5   5 4823.59 343.243   2
 -13  -5   4 9667.45 237.888   2
 -13  -5   3 7440.83 281.547   2
 -13   5   2 27535.7 477.340   2
 -13   5   1 1235.68 281.611   2
 -13  -5   0 149231. 1350.31   2
 -13   5  -1 6567.14 349.648   2
 -13   5  -2 37483.8 590.194   2
 -13   5  -3 2183.82 283.707   2
 -13   5  -4 192364. 1521.35   2
 -13  -5  -5 170.723 487.662   2
  13  -5   6 26742.6 813.527   2
  13  -5   7 7574.36 512.573   2
 -13   5  -8 3019.32 474.517   2
 -13   5  -9 1494.52 611.068   2
 -13   5 -10 95405.7 1338.33   2
 -13   5 -11 735.353 576.641   2
 -13   5 -12 4312.79 675.860   2
 -13   7  15 6645.56 1198.96   2
 -13   7  14 983.791 754.791   2
 -13   7  13 1068.69 705.837   2
 -13  -7  12 5538.58 937.621   2
 -13   7  11 524.044 610.093   2
 -13   7  10 13083.6 919.304   2
 -13   7   9 4452.51 789.012   2
 -13   7   8 4280.08 613.565   2
 -13  -7   7 16437.9 820.793   2
 -13   7   6 6563.98 383.178   2
 -13  -7   5 19436.1 456.272   2
 -13   7   4 302.553 230.840   2
 -13   7   3 1494.16 324.852   2
 -13   7   2 109702. 926.647   2
 -13   7   1 1616.10 256.279   2
 -13   7   0-43.8103 284.670   2
 -13   7  -1 1742.49 296.743   2
 -13   7  -2 6521.70 353.694   2
 -13   7  -3 13794.8 421.476   2
  13  -7   4 66051.0 766.510   2
  13  -7   5 131.589 295.565   2
  13  -7   6 3389.32 400.202   2
  13   7   7 8010.77 553.471   2
 -13   7  -8 559.792 433.035   2
 -13   7  -9 138.847 448.933   2
 -13   7 -10 36500.9 1047.93   2
 -13   7 -11 6378.49 713.042   2
 -13   7 -12 1572.19 696.479   2
 -13   9  14 373.143 987.366   2
 -13   9  13 69.6109 789.611   2
 -13  -9  12 245.085 1056.42   2
  13  -9 -11 17305.3 2298.70   2
  13   9 -10 28274.2 1576.61   2
 -13   9   9 1878.21 574.134   2
 -13  -9   8 14964.3 660.077   2
  13   9  -7 10301.6 946.633   2
 -13  -9   6 892.897 211.004   2
 -13  -9   5 7282.92 368.003   2
 -13  -9   4 40110.2 694.798   2
 -13  -9   3 4735.03 384.697   2
 -13   9   2 3586.68 353.203   2
 -13   9   1 61537.3 734.791   2
 -13   9   0 13156.3 433.049   2
 -13   9  -1 458.091 364.562   2
 -13   9  -2 31995.1 601.898   2
  13  -9   3 4827.42 364.703   2
  13  -9   4 4533.26 420.779   2
  13  -9   5 15596.3 523.822   2
 -13   9  -6 8775.57 539.925   2
 -13   9  -7 2435.00 501.043   2
  13   9   8 1318.76 516.067   2
 -13   9  -9 154.155 530.169   2
 -13   9 -10 44.6628 514.019   2
 -13   9 -11 2590.73 589.424   2
  13 -11 -13 250.078 2103.48   2
  13 -11 -12 1225.93 2055.03   2
 -13 -11  10 4233.56 1335.30   2
 -13 -11   9 17827.3 1069.34   2
 -13 -11   8 2092.27 822.199   2
 -13 -11   7 35051.8 1431.47   2
 -13 -11   6 3040.20 221.958   2
 -13 -11   5 13642.3 812.376   2
 -13 -11   4 92.1484 517.371   2
 -13 -11   3 10630.6 479.672   2
 -13 -11   2 203.247 472.884   2
 -13  11   1 77338.2 868.994   2
 -13  11   0 1481.42 363.619   2
 -13  11  -1 5307.32 403.434   2
 -13  11  -2 869.217 360.373   2
 -13  11  -3 8788.60 481.880   2
 -13  11  -4 5615.09 572.115   2
 -13  11  -5 67061.7 1038.11   2
 -13  11  -6 813.633 632.341   2
 -13  11  -7 3856.62 592.840   2
 -13  11  -8 7681.69 771.003   2
 -13 -11  -9 3420.84 1364.84   2
 -13  11 -10 2180.96 826.102   2
  13 -13 -12 330.307 1345.58   2
 -13 -13  11 1842.66 931.834   2
 -13 -13  10 219.576 989.201   2
 -13 -13   9 8358.25 1100.70   2
 -13 -13   7 2257.39 845.995   2
 -13 -13   6 163.852 1052.36   2
 -13 -13   5 1699.72 734.585   2
 -13 -13   4 197.845 697.665   2
 -13 -13   3 802.695 657.064   2
 -13 -13   2 428.458 538.048   2
 -13  13   1 8179.39 694.887   2
 -13  13   0-15.3137 424.121   2
 -13  13  -1 1012.86 445.683   2
  13 -13   2-9.45254 571.690   2
 -13  13  -3 2408.06 559.592   2
 -13  13  -4 620.393 457.990   2
 -13  13  -5 23214.7 903.291   2
 -13  13  -6 88.8316 556.354   2
 -13  13  -7 7388.30 929.375   2
 -13  13  -8 196.520 579.496   2
 -13 -15  10 7.20740 915.719   2
 -13 -15   9 421.165 1208.97   2
 -13 -15   8 80.2772 889.048   2
 -13 -15   7 136.173 803.744   2
 -13 -15   6 776.370 789.118   2
 -13 -15   5 4232.61 889.618   2
 -13 -15   4 9085.58 969.801   2
 -13 -15   3 4800.44 740.815   2
  13 -15  -2 6486.04 788.057   2
  13 -15  -1 8623.68 1066.76   2
  13 -15   0 7259.54 784.447   2
  13 -15   1 1125.74 533.140   2
 -13  15  -2 6665.69 692.155   2
 -13  15  -3 13492.0 759.420   2
 -13  15  -4 14452.9 713.098   2
 -13  15  -5 4253.98 684.790   2
 -13  15  -6 2629.57 749.345   2
 -13 -17   6 1111.49 820.593   2
 -13 -17   5 1201.19 837.420   2
 -13 -17   4 451.414 574.760   2
 -13 -17   3 212.418 546.515   2
  13 -17  -2 8007.11 923.114   2
  13 -17  -1 3456.94 604.237   2
  13 -17   0 1182.69 689.862   2
  13 -17   1 448.496 562.746   2
  13 -17   2 393.102 551.262   2
[truncated: 59,750 more chars]
